# Supplementary material for: Screen time and chronic neck pain in Peru: A comparative population-based cross-sectional study in the COVID-19 post-pandemic period
Source: PLoS One. 2026 Mar 31;21(3):e0344257. doi: 10.1371/journal.pone.0344257 (PMC13038022; doi:10.1371/journal.pone.0344257)
Supplement: S1 Appendix — (XLS) [file pone.0344257.s001.xls]

## Sheet: Database
ID	City	Outcome	Ordinal_outcome	Exposure	Ordinal_exposure	Sex	Age	Socioeconomic_status	Area	Macroregion	Sample_weight	Age_group	Neck_pain_daily	Neck_pain_weekly	Neck_pain_monthly	Sub_population_regression
4245939	1	1	1	1	1	2	37	1	1	1	0.722103	1	0	0	1	1
4246320	19	1	1	1	1	2	41	5	2	5	1.98174	1	0	0	1	1
4246343	12	1	1	1	1	1	44	2	1	2	0.532067	1	0	0	1	1
4246382	1	1	1	1	1	2	37	3	1	1	0.845185	1	0	0	1	1
4246398	1	1	1	1	1	2	43	3	1	1	0.845185	1	0	0	1	1
4246405	1	1	1	1	1	1	42	3	1	1	0.845185	1	0	0	1	1
4246446	1	1	1	1	1	1	49	3	1	1	0.845185	1	0	0	1	1
4246501	11	1	1	1	1	1	35	5	1	3	1.62678	1	0	0	1	1
4246504	1	1	1	1	1	1	60	3	1	1	0.845185	2	0	0	1	1
4246535	1	1	1	1	1	1	20	3	1	1	0.845185	0	0	0	1	1
4246556	19	1	1	1	1	2	23	5	1	5	1.55093	0	0	0	1	1
4246577	8	1	1	1	1	2	27	4	2	4	0.582057	0	0	0	1	1
4246766	8	1	1	1	1	1	46	5	2	4	3.35045	1	0	0	1	1
4246772	1	1	1	1	1	2	47	3	1	1	0.845185	1	0	0	1	1
4246779	11	1	1	1	1	1	55	5	2	3	2.95351	1	0	0	1	1
4246789	2	1	1	1	1	1	22	4	1	5	1.34868	0	0	0	1	1
4246818	1	1	1	1	1	1	75	2	1	1	0.722103	2	0	0	1	1
4246819	12	1	1	1	1	1	72	5	1	2	1.0725	2	0	0	1	1
4246829	12	1	1	1	1	1	73	5	1	2	1.0725	2	0	0	1	1
4246839	1	1	1	1	1	1	20	3	1	1	0.845185	0	0	0	1	1
4246848	11	1	1	1	1	2	57	4	1	3	0.775942	1	0	0	1	1
4246914	8	1	1	1	1	2	56	5	2	4	3.35045	1	0	0	1	1
4246917	1	1	1	1	1	1	31	4	1	1	0.978082	1	0	0	1	1
4246922	1	1	1	1	1	2	35	3	1	1	0.845185	1	0	0	1	1
4246993	1	1	1	1	1	1	61	3	1	1	0.845185	2	0	0	1	1
4246995	1	1	1	1	1	2	40	2	1	1	0.722103	1	0	0	1	1
4247004	1	1	1	1	1	2	20	3	1	1	0.845185	0	0	0	1	1
4247008	8	1	1	1	1	2	18	5	2	4	3.35045	0	0	0	1	1
4247024	1	1	1	1	1	1	26	4	1	1	0.978082	0	0	0	1	1
4247037	1	1	1	1	1	1	22	2	1	1	0.722103	0	0	0	1	1
4247038	1	1	1	1	1	1	36	3	1	1	0.845185	1	0	0	1	1
4247061	1	1	1	1	1	1	58	3	1	1	0.845185	1	0	0	1	1
4247062	8	1	1	1	1	2	59	4	2	4	0.582057	1	0	0	1	1
4247063	8	1	1	1	1	1	50	4	2	4	0.582057	1	0	0	1	1
4247104	17	1	1	1	1	2	44	3	1	2	1.24063	1	0	0	1	1
4247135	18	1	1	1	1	1	55	5	1	4	0.797129	1	0	0	1	1
4247140	5	1	1	1	1	2	30	5	1	4	0.797129	1	0	0	1	1
4247147	1	1	1	1	1	2	45	3	1	1	0.845185	1	0	0	1	1
4247156	1	1	1	1	1	2	40	4	1	1	0.978082	1	0	0	1	1
4247162	19	1	1	1	1	2	26	3	2	5	0.178589	0	0	0	1	1
4247165	8	1	1	1	1	2	40	4	2	4	0.582057	1	0	0	1	1
4247175	9	1	1	1	1	1	40	3	1	5	0.763358	1	0	0	1	1
4247178	1	1	1	1	1	2	54	4	1	1	0.978082	1	0	0	1	1
4247273	21	1	1	1	1	1	52	2	1	2	0.532067	1	0	0	1	1
4247282	1	1	1	1	1	1	42	2	1	1	0.722103	1	0	0	1	1
4247284	7	1	1	1	1	1	18	5	2	2	2.47989	0	0	0	1	1
4247285	8	1	1	1	1	1	51	5	2	4	3.35045	1	0	0	1	1
4247294	1	1	1	1	1	1	44	2	1	1	0.722103	1	0	0	1	1
4247313	3	1	1	1	1	2	42	5	2	2	2.47989	1	0	0	1	1
4247318	17	1	1	1	1	1	64	4	1	2	1.25622	2	0	0	1	1
4247378	2	1	1	1	1	2	27	4	1	5	1.34868	0	0	0	1	1
4247403	5	1	1	1	1	2	42	5	1	4	0.341076	1	0	0	1	1
4247404	12	1	1	1	1	1	38	4	1	2	1.25622	1	0	0	1	1
4247414	1	1	1	1	1	1	71	3	1	1	0.845185	2	0	0	1	1
4247448	1	1	1	1	1	2	40	3	1	1	0.845185	1	0	0	1	1
4247456	13	1	1	1	1	1	39	5	1	2	1.0725	1	0	0	1	1
4247471	1	1	1	1	1	1	63	4	1	1	0.978082	2	0	0	1	1
4247490	1	1	1	1	1	2	49	3	1	1	0.845185	1	0	0	1	1
4247546	1	1	1	1	1	1	21	5	1	1	0.689578	0	0	0	1	1
4247547	1	1	1	1	1	1	26	2	1	1	0.722103	0	0	0	1	1
4247548	17	1	1	1	1	2	38	3	1	2	1.24063	1	0	0	1	1
4247549	19	1	1	1	1	1	23	5	2	5	1.98174	0	0	0	1	1
4247555	1	1	1	1	1	2	70	3	1	1	0.845185	2	0	0	1	1
4247558	1	1	1	1	1	2	47	3	1	1	0.845185	1	0	0	1	1
4247563	1	1	1	1	1	1	21	3	1	1	0.845185	0	0	0	1	1
4247571	12	1	1	1	1	2	26	3	1	2	1.24063	0	0	0	1	1
4247585	1	1	1	1	1	1	69	2	1	1	0.722103	2	0	0	1	1
4247602	13	1	1	1	1	2	35	4	1	2	1.25622	1	0	0	1	1
4247609	1	1	1	1	1	2	38	3	1	1	0.845185	1	0	0	1	1
4247615	1	1	1	1	1	1	27	3	1	1	0.845185	0	0	0	1	1
4247622	1	1	1	1	1	1	59	2	1	1	0.722103	1	0	0	1	1
4247631	1	1	1	1	1	2	37	5	1	1	0.689578	1	0	0	1	1
4247637	1	1	1	1	1	2	40	3	1	1	0.845185	1	0	0	1	1
4247657	7	1	1	1	1	2	32	4	2	5	1.73858	1	0	0	1	1
4247690	13	1	1	1	1	2	18	3	1	2	1.24063	0	0	0	1	1
4247707	1	1	1	1	1	2	37	1	1	1	0.722103	1	0	0	1	1
4247712	7	1	1	1	1	2	27	5	1	2	1.05432	0	0	0	1	1
4247730	1	1	1	1	1	1	23	3	1	1	0.845185	0	0	0	1	1
4247746	1	1	1	1	1	2	18	3	1	1	0.845185	0	0	0	1	1
4247796	8	1	1	1	1	1	41	2	1	4	0.772125	1	0	0	1	1
4247829	1	1	1	1	1	2	44	5	1	1	0.689578	1	0	0	1	1
4247831	7	1	1	1	1	2	44	3	2	5	0.178589	1	0	0	1	1
4247854	1	1	1	1	1	1	42	3	1	1	0.845185	1	0	0	1	1
4247881	1	1	1	1	1	1	55	4	1	1	0.978082	1	0	0	1	1
4247900	1	1	1	1	1	2	68	3	1	1	0.845185	2	0	0	1	1
4247937	1	1	1	1	1	1	46	4	1	1	0.978082	1	0	0	1	1
4247954	1	1	1	1	1	2	29	3	1	1	0.845185	0	0	0	1	1
4247956	14	1	1	1	1	1	77	4	1	5	1.34868	2	0	0	1	1
4247961	1	1	1	1	1	1	33	5	1	1	0.689578	1	0	0	1	1
4247977	7	1	1	1	1	2	22	3	2	2	0.0677335	0	0	0	1	1
4247985	18	1	1	1	1	1	39	5	1	4	0.797129	1	0	0	1	1
4247991	1	1	1	1	1	2	51	3	1	1	0.845185	1	0	0	1	1
4248091	9	1	1	1	1	1	30	3	2	3	0.271996	1	0	0	1	1
4248107	1	1	1	1	1	2	40	2	1	1	0.722103	1	0	0	1	1
4248141	1	1	1	1	1	1	63	5	1	1	0.689578	2	0	0	1	1
4248144	1	1	1	1	1	1	52	3	1	1	0.845185	1	0	0	1	1
4248198	9	1	1	1	1	2	50	3	2	5	0.178589	1	0	0	1	1
4248214	1	1	1	1	1	2	70	3	1	1	0.845185	2	0	0	1	1
4248249	5	1	1	1	1	1	43	5	1	4	0.341076	1	0	0	1	1
4248251	5	1	1	1	1	1	44	5	1	4	0.341076	1	0	0	1	1
4248265	1	1	1	1	1	1	42	4	1	1	0.978082	1	0	0	1	1
4248269	7	1	1	1	1	2	27	4	2	2	0.512101	0	0	0	1	1
4248301	5	1	1	1	1	2	32	5	1	4	0.341076	1	0	0	1	1
4248303	5	1	1	1	1	2	45	4	1	4	1.43364	1	0	0	1	1
4248328	11	1	1	1	1	1	43	5	1	3	1.62678	1	0	0	1	1
4248426	7	1	1	1	1	1	43	3	2	2	0.0677335	1	0	0	1	1
4248430	8	1	1	1	1	1	27	2	2	4	0.120035	0	0	0	1	1
4248457	18	1	1	1	1	1	18	3	1	4	1.16884	0	0	0	1	1
4248531	7	1	1	1	1	1	27	5	2	2	2.47989	0	0	0	1	1
4248570	10	1	1	1	1	2	46	3	1	3	1.95258	1	0	0	1	1
4248571	9	1	1	1	1	1	40	2	2	3	0.0583162	1	0	0	1	1
4248577	7	1	1	1	1	1	25	5	2	2	2.47989	0	0	0	1	1
4248667	1	1	1	1	1	2	28	4	1	1	0.978082	0	0	0	1	1
4248722	17	1	1	1	1	1	45	2	1	2	0.532067	1	0	0	1	1
4248773	12	1	1	1	1	2	57	2	1	2	0.532067	1	0	0	1	1
4248785	300	1	1	1	1	1	34	3	1	3	1.95258	1	0	0	1	1
4248787	300	1	1	1	1	2	61	5	1	3	1.16565	2	0	0	1	1
4246301	12	2	2	1	1	1	30	2	1	2	0.532067	1	0	1	1	1
4246483	1	2	2	1	1	2	18	3	1	1	0.845185	0	0	1	1	1
4246524	1	2	2	1	1	1	53	3	1	1	0.845185	1	0	1	1	1
4246542	11	2	2	1	1	2	51	4	1	3	0.775942	1	0	1	1	1
4246643	5	2	2	1	1	2	34	3	1	4	1.64752	1	0	1	1	1
4246664	19	2	2	1	1	2	37	5	2	5	1.98174	1	0	1	1	1
4246735	1	2	2	1	1	1	65	3	1	1	0.845185	2	0	1	1	1
4246753	9	2	2	1	1	1	20	2	1	5	0.564704	0	0	1	1	1
4246770	1	2	2	1	1	1	69	5	1	1	0.689578	2	0	1	1	1
4246776	11	2	2	1	1	1	33	5	2	3	2.95351	1	0	1	1	1
4246822	1	2	2	1	1	2	63	4	1	1	0.978082	2	0	1	1	1
4246842	1	2	2	1	1	2	45	4	1	1	0.978082	1	0	1	1	1
4246969	17	2	2	1	1	2	57	4	2	2	0.627495	1	0	1	1	1
4247007	8	2	2	1	1	1	22	5	2	4	3.35045	0	0	1	1	1
4247009	17	2	2	1	1	2	35	3	1	2	1.24063	1	0	1	1	1
4247010	17	2	2	1	1	1	40	5	1	2	1.0725	1	0	1	1	1
4247027	5	2	2	1	1	2	40	3	1	4	1.64752	1	0	1	1	1
4247032	1	2	2	1	1	2	43	3	1	1	0.845185	1	0	1	1	1
4247073	19	2	2	1	1	1	52	5	2	5	1.98174	1	0	1	1	1
4247145	1	2	2	1	1	2	54	3	1	1	0.845185	1	0	1	1	1
4247186	8	2	2	1	1	1	55	5	2	4	3.35045	1	0	1	1	1
4247233	1	2	2	1	1	2	42	4	1	1	0.978082	1	0	1	1	1
4247387	13	2	2	1	1	2	37	4	1	2	1.25622	1	0	1	1	1
4247400	5	2	2	1	1	2	22	4	1	4	1.43364	0	0	1	1	1
4247415	1	2	2	1	1	1	30	5	1	1	0.689578	1	0	1	1	1
4247417	1	2	2	1	1	1	68	3	1	1	0.845185	2	0	1	1	1
4247434	1	2	2	1	1	1	19	3	1	1	0.845185	0	0	1	1	1
4247442	1	2	2	1	1	1	58	3	1	1	0.845185	1	0	1	1	1
4247445	1	2	2	1	1	1	64	2	1	1	0.722103	2	0	1	1	1
4247450	12	2	2	1	1	1	18	5	1	2	1.0725	0	0	1	1	1
4247466	11	2	2	1	1	2	52	4	2	3	1.50592	1	0	1	1	1
4247469	8	2	2	1	1	2	49	2	1	4	0.772125	1	0	1	1	1
4247487	1	2	2	1	1	1	21	4	1	1	0.978082	0	0	1	1	1
4247509	1	2	2	1	1	2	61	4	1	1	0.978082	2	0	1	1	1
4247527	2	2	2	1	1	2	19	4	1	5	1.34868	0	0	1	1	1
4247553	1	2	2	1	1	2	66	3	1	1	0.845185	2	0	1	1	1
4247556	1	2	2	1	1	2	42	3	1	1	0.845185	1	0	1	1	1
4247578	3	2	2	1	1	2	29	3	1	2	1.66054	0	0	1	1	1
4247592	1	2	2	1	1	1	70	3	1	1	0.845185	2	0	1	1	1
4247610	1	2	2	1	1	2	18	2	1	1	0.722103	0	0	1	1	1
4247632	13	2	2	1	1	2	35	4	1	2	1.25622	1	0	1	1	1
4247638	1	2	2	1	1	2	28	3	1	1	0.845185	0	0	1	1	1
4247658	1	2	2	1	1	1	35	4	1	1	0.978082	1	0	1	1	1
4247667	11	2	2	1	1	1	23	3	1	3	0.925112	0	0	1	1	1
4247675	1	2	2	1	1	2	49	3	1	1	0.845185	1	0	1	1	1
4247700	2	2	2	1	1	1	34	2	1	5	0.564704	1	0	1	1	1
4247701	1	2	2	1	1	2	48	2	1	1	0.722103	1	0	1	1	1
4247723	17	2	2	1	1	2	56	3	1	2	1.24063	1	0	1	1	1
4247763	8	2	2	1	1	2	56	2	2	4	0.120035	1	0	1	1	1
4247774	1	2	2	1	1	2	39	4	1	1	0.978082	1	0	1	1	1
4247778	1	2	2	1	1	1	37	4	1	1	0.978082	1	0	1	1	1
4247783	6	2	2	1	1	2	35	4	1	4	1.41068	1	0	1	1	1
4247818	7	2	2	1	1	2	42	5	2	2	2.47989	1	0	1	1	1
4247863	1	2	2	1	1	1	36	3	1	1	0.845185	1	0	1	1	1
4247873	1	2	2	1	1	2	68	3	1	1	0.845185	2	0	1	1	1
4247887	4	2	2	1	1	2	39	5	1	4	0.797129	1	0	1	1	1
4247975	1	2	2	1	1	1	44	3	1	1	0.845185	1	0	1	1	1
4248094	1	2	2	1	1	2	25	3	1	1	0.845185	0	0	1	1	1
4248100	13	2	2	1	1	2	65	3	1	2	1.24063	2	0	1	1	1
4248127	12	2	2	1	1	1	42	2	1	2	0.532067	1	0	1	1	1
4248153	1	2	2	1	1	2	43	2	1	1	0.722103	1	0	1	1	1
4248154	17	2	2	1	1	2	26	3	1	2	1.24063	0	0	1	1	1
4248158	5	2	2	1	1	1	52	5	1	4	0.797129	1	0	1	1	1
4248205	300	2	2	1	1	1	33	5	1	3	1.16565	1	0	1	1	1
4248241	7	2	2	1	1	2	40	5	2	2	2.47989	1	0	1	1	1
4248250	5	2	2	1	1	1	28	4	1	4	1.43364	0	0	1	1	1
4248325	10	2	2	1	1	2	57	3	1	3	1.95258	1	0	1	1	1
4248335	7	2	2	1	1	1	44	4	2	5	1.73858	1	0	1	1	1
4248416	7	2	2	1	1	1	27	5	2	2	2.47989	0	0	1	1	1
4248480	1	2	2	1	1	1	53	1	1	1	0.722103	1	0	1	1	1
4248487	13	2	2	1	1	2	65	4	1	2	1.25622	2	0	1	1	1
4248488	13	2	2	1	1	2	24	4	1	2	1.25622	0	0	1	1	1
4248548	7	2	2	1	1	1	67	5	2	2	2.47989	2	0	1	1	1
4248551	1	2	2	1	1	1	27	2	1	1	0.722103	0	0	1	1	1
4248608	13	2	2	1	1	1	30	4	1	2	1.25622	1	0	1	1	1
4248691	10	2	2	1	1	1	57	2	1	3	0.427922	1	0	1	1	1
4246363	10	3	3	1	1	2	64	4	1	3	1.90685	2	1	1	1	1
4246430	19	3	3	1	1	2	44	4	1	5	1.34868	1	1	1	1	1
4246467	19	3	3	1	1	2	33	4	1	5	1.34868	1	1	1	1	1
4246499	1	3	3	1	1	1	42	3	1	1	0.845185	1	1	1	1	1
4246529	19	3	3	1	1	2	51	5	1	5	1.55093	1	1	1	1	1
4246532	5	3	3	1	1	2	28	5	1	4	0.341076	0	1	1	1	1
4246545	9	3	3	1	1	2	50	3	1	5	0.763358	1	1	1	1	1
4246558	17	3	3	1	1	2	54	5	1	2	1.0725	1	1	1	1	1
4246578	7	3	3	1	1	2	44	3	2	2	0.0677335	1	1	1	1	1
4246650	12	3	3	1	1	2	28	4	1	2	1.25622	0	1	1	1	1
4246658	1	3	3	1	1	2	64	3	1	1	0.845185	2	1	1	1	1
4246765	13	3	3	1	1	1	26	3	1	2	1.24063	0	1	1	1	1
4246774	7	3	3	1	1	2	25	3	2	2	0.0677335	0	1	1	1	1
4246777	11	3	3	1	1	2	52	5	2	3	2.95351	1	1	1	1	1
4246781	1	3	3	1	1	1	45	3	1	1	0.845185	1	1	1	1	1
4246782	13	3	3	1	1	1	49	3	1	2	1.24063	1	1	1	1	1
4246783	1	3	3	1	1	2	50	5	1	1	0.689578	1	1	1	1	1
4246786	1	3	3	1	1	2	50	5	1	1	0.689578	1	1	1	1	1
4246788	19	3	3	1	1	1	60	5	1	5	1.55093	2	1	1	1	1
4246807	1	3	3	1	1	2	44	3	1	1	0.845185	1	1	1	1	1
4246812	17	3	3	1	1	2	49	3	1	2	1.24063	1	1	1	1	1
4246821	1	3	3	1	1	2	48	4	1	1	0.978082	1	1	1	1	1
4246852	13	3	3	1	1	2	72	3	2	2	0.151828	2	1	1	1	1
4246899	17	3	3	1	1	1	26	3	1	2	1.24063	0	1	1	1	1
4246902	1	3	3	1	1	1	29	2	1	1	0.722103	0	1	1	1	1
4246919	7	3	3	1	1	2	47	5	2	2	2.47989	1	1	1	1	1
4246972	17	3	3	1	1	2	65	4	2	2	0.627495	2	1	1	1	1
4246980	12	3	3	1	1	2	71	4	1	2	1.25622	2	1	1	1	1
4247003	13	3	3	1	1	2	64	3	1	2	1.24063	2	1	1	1	1
4247023	17	3	3	1	1	2	54	5	1	2	1.0725	1	1	1	1	1
4247074	9	3	3	1	1	2	58	3	1	5	0.763358	1	1	1	1	1
4247088	1	3	3	1	1	2	69	4	1	1	0.978082	2	1	1	1	1
4247110	7	3	3	1	1	2	54	4	2	2	0.512101	1	1	1	1	1
4247111	5	3	3	1	1	2	54	3	1	4	1.64752	1	1	1	1	1
4247127	1	3	3	1	1	1	21	3	1	1	0.845185	0	1	1	1	1
4247139	11	3	3	1	1	1	30	3	1	3	0.925112	1	1	1	1	1
4247149	1	3	3	1	1	1	80	2	1	1	0.722103	2	1	1	1	1
4247163	1	3	3	1	1	2	61	3	1	1	0.845185	2	1	1	1	1
4247281	19	3	3	1	1	2	46	5	2	5	1.98174	1	1	1	1	1
4247379	1	3	3	1	1	2	33	3	1	1	0.845185	1	1	1	1	1
4247411	17	3	3	1	1	2	18	4	1	2	1.25622	0	1	1	1	1
4247412	1	3	3	1	1	2	60	3	1	1	0.845185	2	1	1	1	1
4247413	1	3	3	1	1	2	30	3	1	1	0.845185	1	1	1	1	1
4247479	1	3	3	1	1	2	48	5	1	1	0.689578	1	1	1	1	1
4247514	13	3	3	1	1	1	81	2	1	2	0.532067	2	1	1	1	1
4247544	17	3	3	1	1	2	44	3	1	2	1.24063	1	1	1	1	1
4247550	1	3	3	1	1	2	76	3	1	1	0.845185	2	1	1	1	1
4247557	1	3	3	1	1	2	68	3	1	1	0.845185	2	1	1	1	1
4247566	14	3	3	1	1	1	39	5	1	5	1.55093	1	1	1	1	1
4247580	3	3	3	1	1	2	38	4	1	2	1.64751	1	1	1	1	1
4247587	1	3	3	1	1	1	51	3	1	1	0.845185	1	1	1	1	1
4247588	14	3	3	1	1	1	56	5	2	5	1.98174	1	1	1	1	1
4247605	13	3	3	1	1	2	42	4	1	2	1.25622	1	1	1	1	1
4247636	14	3	3	1	1	1	36	5	1	5	1.55093	1	1	1	1	1
4247639	1	3	3	1	1	2	62	4	1	1	0.978082	2	1	1	1	1
4247646	11	3	3	1	1	2	43	5	1	3	1.62678	1	1	1	1	1
4247648	4	3	3	1	1	2	27	4	1	4	1.41068	0	1	1	1	1
4247654	14	3	3	1	1	1	40	3	2	5	0.178589	1	1	1	1	1
4247674	1	3	3	1	1	1	51	3	1	1	0.845185	1	1	1	1	1
4247676	2	3	3	1	1	2	64	5	1	5	1.55093	2	1	1	1	1
4247695	7	3	3	1	1	2	28	3	2	5	0.178589	0	1	1	1	1
4247715	7	3	3	1	1	2	29	4	1	2	1.64751	0	1	1	1	1
4247716	17	3	3	1	1	1	25	4	1	2	1.25622	0	1	1	1	1
4247720	1	3	3	1	1	1	24	3	1	1	0.845185	0	1	1	1	1
4247727	5	3	3	1	1	2	45	5	1	4	0.341076	1	1	1	1	1
4247729	7	3	3	1	1	2	35	4	2	2	0.512101	1	1	1	1	1
4247761	8	3	3	1	1	2	53	3	2	4	0.181633	1	1	1	1	1
4247779	1	3	3	1	1	1	55	4	1	1	0.978082	1	1	1	1	1
4247784	6	3	3	1	1	1	25	5	1	4	0.797129	0	1	1	1	1
4247793	1	3	3	1	1	2	56	3	1	1	0.845185	1	1	1	1	1
4247823	1	3	3	1	1	2	59	4	1	1	0.978082	1	1	1	1	1
4247824	1	3	3	1	1	1	69	4	1	1	0.978082	2	1	1	1	1
4247871	1	3	3	1	1	1	67	3	1	1	0.845185	2	1	1	1	1
4247877	2	3	3	1	1	1	44	3	1	5	0.763358	1	1	1	1	1
4247914	20	3	3	1	1	2	70	3	1	4	1.64752	2	1	1	1	1
4247919	1	3	3	1	1	2	45	5	1	1	0.689578	1	1	1	1	1
4247960	12	3	3	1	1	2	59	3	1	2	1.24063	1	1	1	1	1
4247982	1	3	3	1	1	2	42	3	1	1	0.845185	1	1	1	1	1
4247993	14	3	3	1	1	2	68	4	1	5	1.34868	2	1	1	1	1
4248002	1	3	3	1	1	1	56	3	1	1	0.845185	1	1	1	1	1
4248114	18	3	3	1	1	2	64	4	1	4	1.41068	2	1	1	1	1
4248183	1	3	3	1	1	1	45	4	1	1	0.978082	1	1	1	1	1
4248213	11	3	3	1	1	1	48	3	1	3	0.925112	1	1	1	1	1
4248282	4	3	3	1	1	2	40	3	1	4	1.16884	1	1	1	1	1
4248283	1	3	3	1	1	1	70	5	1	1	0.689578	2	1	1	1	1
4248285	10	3	3	1	1	2	36	3	1	3	1.95258	1	1	1	1	1
4248297	7	3	3	1	1	2	60	3	2	2	0.0677335	2	1	1	1	1
4248442	10	3	3	1	1	1	60	3	1	3	1.95258	2	1	1	1	1
4248461	1	3	3	1	1	1	42	4	1	1	0.978082	1	1	1	1	1
4248484	13	3	3	1	1	2	61	4	1	2	1.25622	2	1	1	1	1
4248640	8	3	3	1	1	2	50	4	1	4	1.41068	1	1	1	1	1
4248657	8	3	3	1	1	1	36	2	1	4	0.772125	1	1	1	1	1
4248821	23	3	3	1	1	1	45	4	1	5	1.34868	1	1	1	1	1
4248822	23	3	3	1	1	2	49	5	1	5	1.55093	1	1	1	1	1
4246328	1	4	0	1	1	1	25	1	1	1	0.722103	0	0	0	0	1
4246330	19	4	0	1	1	1	32	4	2	5	1.73858	1	0	0	0	1
4246335	10	4	0	1	1	1	79	2	1	3	0.427922	2	0	0	0	1
4246346	1	4	0	1	1	1	24	1	1	1	0.722103	0	0	0	0	1
4246357	1	4	0	1	1	2	80	4	1	1	0.978082	2	0	0	0	1
4246381	5	4	0	1	1	2	37	5	1	4	0.341076	1	0	0	0	1
4246402	1	4	0	1	1	2	26	1	1	1	0.722103	0	0	0	0	1
4246404	1	4	0	1	1	2	33	2	1	1	0.722103	1	0	0	0	1
4246415	5	4	0	1	1	1	30	5	1	4	0.341076	1	0	0	0	1
4246417	1	4	0	1	1	1	24	3	1	1	0.845185	0	0	0	0	1
4246421	1	4	0	1	1	2	24	4	1	1	0.978082	0	0	0	0	1
4246422	1	4	0	1	1	2	41	2	1	1	0.722103	1	0	0	0	1
4246426	19	4	0	1	1	2	33	5	1	5	1.55093	1	0	0	0	1
4246428	19	4	0	1	1	2	18	3	1	5	0.763358	0	0	0	0	1
4246429	19	4	0	1	1	1	40	4	1	5	1.34868	1	0	0	0	1
4246435	17	4	0	1	1	1	48	4	1	2	1.25622	1	0	0	0	1
4246437	10	4	0	1	1	1	26	5	1	3	1.16565	0	0	0	0	1
4246440	1	4	0	1	1	1	33	3	1	1	0.845185	1	0	0	0	1
4246441	9	4	0	1	1	1	49	3	2	3	0.271996	1	0	0	0	1
4246473	20	4	0	1	1	2	38	4	2	4	0.523909	1	0	0	0	1
4246480	9	4	0	1	1	2	37	3	1	5	0.763358	1	0	0	0	1
4246500	1	4	0	1	1	2	43	1	1	1	0.722103	1	0	0	0	1
4246509	1	4	0	1	1	1	27	3	1	1	0.845185	0	0	0	0	1
4246536	9	4	0	1	1	2	76	3	2	3	0.271996	2	0	0	0	1
4246541	1	4	0	1	1	2	64	3	1	1	0.845185	2	0	0	0	1
4246544	1	4	0	1	1	2	19	3	1	1	0.845185	0	0	0	0	1
4246548	1	4	0	1	1	2	65	3	1	1	0.845185	2	0	0	0	1
4246573	1	4	0	1	1	2	42	1	1	1	0.722103	1	0	0	0	1
4246575	1	4	0	1	1	2	55	3	1	1	0.845185	1	0	0	0	1
4246576	5	4	0	1	1	1	24	3	1	4	1.64752	0	0	0	0	1
4246623	13	4	0	1	1	2	42	3	2	2	0.151828	1	0	0	0	1
4246626	1	4	0	1	1	1	39	5	1	1	0.689578	1	0	0	0	1
4246644	2	4	0	1	1	1	22	3	1	5	0.763358	0	0	0	0	1
4246648	11	4	0	1	1	2	55	4	1	3	0.775942	1	0	0	0	1
4246649	12	4	0	1	1	2	24	3	1	2	1.24063	0	0	0	0	1
4246652	12	4	0	1	1	2	26	5	1	2	1.0725	0	0	0	0	1
4246660	17	4	0	1	1	1	21	5	1	2	1.0725	0	0	0	0	1
4246662	1	4	0	1	1	2	18	2	1	1	0.722103	0	0	0	0	1
4246675	16	4	0	1	1	2	60	3	1	3	0.925112	2	0	0	0	1
4246677	13	4	0	1	1	2	20	5	2	2	1.26685	0	0	0	0	1
4246763	1	4	0	1	1	2	59	3	1	1	0.845185	1	0	0	0	1
4246764	20	4	0	1	1	1	70	3	2	4	0.177213	2	0	0	0	1
4246773	11	4	0	1	1	1	59	2	1	3	1.03782	1	0	0	0	1
4246778	11	4	0	1	1	1	20	5	2	3	2.95351	0	0	0	0	1
4246785	1	4	0	1	1	2	33	3	1	1	0.845185	1	0	0	0	1
4246787	1	4	0	1	1	2	63	3	1	1	0.845185	2	0	0	0	1
4246790	12	4	0	1	1	1	18	4	1	2	1.25622	0	0	0	0	1
4246802	3	4	0	1	1	2	60	4	2	2	0.512101	2	0	0	0	1
4246813	1	4	0	1	1	1	75	2	1	1	0.722103	2	0	0	0	1
4246828	8	4	0	1	1	1	28	5	2	4	3.35045	0	0	0	0	1
4246830	1	4	0	1	1	2	50	4	1	1	0.978082	1	0	0	0	1
4246834	8	4	0	1	1	2	42	5	2	4	3.35045	1	0	0	0	1
4246837	8	4	0	1	1	1	26	5	2	4	3.35045	0	0	0	0	1
4246838	8	4	0	1	1	1	27	5	2	4	3.35045	0	0	0	0	1
4246840	1	4	0	1	1	1	33	3	1	1	0.845185	1	0	0	0	1
4246847	1	4	0	1	1	1	38	3	1	1	0.845185	1	0	0	0	1
4246849	11	4	0	1	1	1	19	5	2	3	2.95351	0	0	0	0	1
4246850	1	4	0	1	1	1	27	3	1	1	0.845185	0	0	0	0	1
4246851	19	4	0	1	1	1	27	3	1	5	0.763358	0	0	0	0	1
4246853	14	4	0	1	1	1	65	5	1	5	1.55093	2	0	0	0	1
4246857	1	4	0	1	1	2	52	2	1	1	0.722103	1	0	0	0	1
4246870	22	4	0	1	1	2	25	3	1	5	0.763358	0	0	0	0	1
4246877	11	4	0	1	1	1	72	5	1	3	1.62678	2	0	0	0	1
4246898	1	4	0	1	1	1	32	3	1	1	0.845185	1	0	0	0	1
4246903	13	4	0	1	1	1	45	3	1	2	1.24063	1	0	0	0	1
4246912	1	4	0	1	1	2	52	3	1	1	0.845185	1	0	0	0	1
4246915	12	4	0	1	1	2	42	4	1	2	1.25622	1	0	0	0	1
4246974	17	4	0	1	1	2	29	4	2	2	0.627495	0	0	0	0	1
4246982	5	4	0	1	1	1	43	4	1	4	1.43364	1	0	0	0	1
4246983	1	4	0	1	1	1	45	2	1	1	0.722103	1	0	0	0	1
4246985	1	4	0	1	1	1	18	2	1	1	0.722103	0	0	0	0	1
4246986	1	4	0	1	1	2	79	4	1	1	0.978082	2	0	0	0	1
4246988	14	4	0	1	1	1	49	4	1	5	1.34868	1	0	0	0	1
4247011	17	4	0	1	1	1	67	4	1	2	1.25622	2	0	0	0	1
4247012	1	4	0	1	1	2	36	2	1	1	0.722103	1	0	0	0	1
4247017	16	4	0	1	1	1	55	4	1	3	0.775942	1	0	0	0	1
4247025	21	4	0	1	1	1	49	3	1	2	1.24063	1	0	0	0	1
4247028	22	4	0	1	1	1	32	3	1	5	0.763358	1	0	0	0	1
4247029	7	4	0	1	1	1	72	5	2	2	2.47989	2	0	0	0	1
4247033	1	4	0	1	1	1	55	3	1	1	0.845185	1	0	0	0	1
4247035	1	4	0	1	1	2	25	3	1	1	0.845185	0	0	0	0	1
4247041	7	4	0	1	1	2	24	4	2	2	0.512101	0	0	0	0	1
4247065	300	4	0	1	1	1	28	3	1	3	1.95258	0	0	0	0	1
4247071	10	4	0	1	1	1	24	3	1	3	1.95258	0	0	0	0	1
4247076	14	4	0	1	1	2	19	4	2	5	1.73858	0	0	0	0	1
4247086	5	4	0	1	1	1	48	5	1	4	0.341076	1	0	0	0	1
4247089	9	4	0	1	1	1	40	3	1	5	0.763358	1	0	0	0	1
4247091	13	4	0	1	1	1	42	5	2	2	1.26685	1	0	0	0	1
4247094	1	4	0	1	1	1	20	4	1	1	0.978082	0	0	0	0	1
4247096	1	4	0	1	1	1	46	3	1	1	0.845185	1	0	0	0	1
4247105	8	4	0	1	1	2	43	5	2	4	3.35045	1	0	0	0	1
4247108	1	4	0	1	1	2	82	3	1	1	0.845185	2	0	0	0	1
4247109	8	4	0	1	1	2	36	4	2	4	0.582057	1	0	0	0	1
4247126	1	4	0	1	1	2	56	4	1	1	0.978082	1	0	0	0	1
4247128	11	4	0	1	1	1	67	4	2	3	1.50592	2	0	0	0	1
4247129	11	4	0	1	1	2	33	5	2	3	2.95351	1	0	0	0	1
4247134	13	4	0	1	1	2	84	4	1	2	1.25622	2	0	0	0	1
4247148	1	4	0	1	1	2	32	3	1	1	0.845185	1	0	0	0	1
4247153	13	4	0	1	1	2	57	2	1	2	0.532067	1	0	0	0	1
4247154	13	4	0	1	1	1	41	5	2	2	1.26685	1	0	0	0	1
4247160	1	4	0	1	1	2	43	2	1	1	0.722103	1	0	0	0	1
4247181	1	4	0	1	1	1	19	3	1	1	0.845185	0	0	0	0	1
4247183	10	4	0	1	1	2	42	4	1	3	1.90685	1	0	0	0	1
4247230	14	4	0	1	1	2	35	5	1	5	1.55093	1	0	0	0	1
4247232	22	4	0	1	1	1	66	4	1	5	1.34868	2	0	0	0	1
4247239	8	4	0	1	1	1	25	5	2	4	3.35045	0	0	0	0	1
4247240	8	4	0	1	1	1	44	4	1	4	1.41068	1	0	0	0	1
4247243	13	4	0	1	1	2	24	3	1	2	1.24063	0	0	0	0	1
4247289	1	4	0	1	1	2	62	3	1	1	0.845185	2	0	0	0	1
4247314	3	4	0	1	1	2	26	4	2	2	0.512101	0	0	0	0	1
4247317	3	4	0	1	1	1	24	3	2	2	0.0677335	0	0	0	0	1
4247322	1	4	0	1	1	2	36	4	1	1	0.978082	1	0	0	0	1
4247327	1	4	0	1	1	1	18	2	1	1	0.722103	0	0	0	0	1
4247337	1	4	0	1	1	1	70	5	1	1	0.689578	2	0	0	0	1
4247368	1	4	0	1	1	1	65	3	1	1	0.845185	2	0	0	0	1
4247380	12	4	0	1	1	2	33	5	1	2	1.0725	1	0	0	0	1
4247381	20	4	0	1	1	2	19	5	1	4	0.341076	0	0	0	0	1
4247384	1	4	0	1	1	2	74	3	1	1	0.845185	2	0	0	0	1
4247416	7	4	0	1	1	2	35	4	2	2	0.512101	1	0	0	0	1
4247432	14	4	0	1	1	1	25	5	1	5	1.55093	0	0	0	0	1
4247433	14	4	0	1	1	1	39	5	2	5	1.98174	1	0	0	0	1
4247435	21	4	0	1	1	1	52	4	1	2	1.25622	1	0	0	0	1
4247438	2	4	0	1	1	2	32	3	1	5	0.763358	1	0	0	0	1
4247443	7	4	0	1	1	1	48	3	2	2	0.0677335	1	0	0	0	1
4247447	1	4	0	1	1	1	32	2	1	1	0.722103	1	0	0	0	1
4247451	17	4	0	1	1	1	35	3	1	2	1.24063	1	0	0	0	1
4247452	17	4	0	1	1	1	65	4	1	2	1.25622	2	0	0	0	1
4247455	20	4	0	1	1	2	30	3	1	4	1.64752	1	0	0	0	1
4247463	1	4	0	1	1	1	45	3	1	1	0.845185	1	0	0	0	1
4247467	11	4	0	1	1	2	21	4	2	3	1.50592	0	0	0	0	1
4247468	11	4	0	1	1	1	67	5	2	3	2.95351	2	0	0	0	1
4247472	1	4	0	1	1	2	29	4	1	1	0.978082	0	0	0	0	1
4247473	1	4	0	1	1	2	39	4	1	1	0.978082	1	0	0	0	1
4247475	1	4	0	1	1	1	53	4	1	1	0.978082	1	0	0	0	1
4247482	1	4	0	1	1	1	48	3	1	1	0.845185	1	0	0	0	1
4247499	1	4	0	1	1	1	74	3	1	1	0.845185	2	0	0	0	1
4247506	1	4	0	1	1	1	50	3	1	1	0.845185	1	0	0	0	1
4247523	5	4	0	1	1	1	18	3	1	4	1.64752	0	0	0	0	1
4247530	4	4	0	1	1	2	34	4	1	4	1.41068	1	0	0	0	1
4247531	1	4	0	1	1	2	47	3	1	1	0.845185	1	0	0	0	1
4247532	1	4	0	1	1	2	62	3	1	1	0.845185	2	0	0	0	1
4247541	17	4	0	1	1	2	42	3	1	2	1.24063	1	0	0	0	1
4247554	1	4	0	1	1	1	23	3	1	1	0.845185	0	0	0	0	1
4247561	1	4	0	1	1	2	46	3	1	1	0.845185	1	0	0	0	1
4247564	13	4	0	1	1	2	49	4	1	2	1.25622	1	0	0	0	1
4247574	3	4	0	1	1	1	29	3	1	2	1.66054	0	0	0	0	1
4247576	3	4	0	1	1	1	52	2	1	2	0.625462	1	0	0	0	1
4247581	1	4	0	1	1	2	46	3	1	1	0.845185	1	0	0	0	1
4247582	1	4	0	1	1	1	43	4	1	1	0.978082	1	0	0	0	1
4247583	1	4	0	1	1	2	63	2	1	1	0.722103	2	0	0	0	1
4247589	8	4	0	1	1	1	59	2	1	4	0.772125	1	0	0	0	1
4247591	18	4	0	1	1	1	58	3	1	4	1.16884	1	0	0	0	1
4247595	11	4	0	1	1	2	29	5	2	3	2.95351	0	0	0	0	1
4247598	1	4	0	1	1	2	26	4	1	1	0.978082	0	0	0	0	1
4247616	1	4	0	1	1	1	66	3	1	1	0.845185	2	0	0	0	1
4247619	1	4	0	1	1	2	43	2	1	1	0.722103	1	0	0	0	1
4247623	1	4	0	1	1	1	46	3	1	1	0.845185	1	0	0	0	1
4247633	5	4	0	1	1	2	47	5	1	4	0.341076	1	0	0	0	1
4247640	1	4	0	1	1	1	47	3	1	1	0.845185	1	0	0	0	1
4247641	1	4	0	1	1	1	20	3	1	1	0.845185	0	0	0	0	1
4247642	1	4	0	1	1	1	25	4	1	1	0.978082	0	0	0	0	1
4247650	12	4	0	1	1	1	47	2	1	2	0.532067	1	0	0	0	1
4247653	1	4	0	1	1	2	50	3	1	1	0.845185	1	0	0	0	1
4247660	1	4	0	1	1	2	27	3	1	1	0.845185	0	0	0	0	1
4247663	5	4	0	1	1	2	48	5	1	4	0.797129	1	0	0	0	1
4247665	1	4	0	1	1	1	41	3	1	1	0.845185	1	0	0	0	1
4247670	10	4	0	1	1	1	32	2	1	3	0.427922	1	0	0	0	1
4247672	18	4	0	1	1	2	38	5	1	4	0.797129	1	0	0	0	1
4247680	5	4	0	1	1	2	30	3	1	4	1.64752	1	0	0	0	1
4247681	8	4	0	1	1	1	79	3	1	4	1.16884	2	0	0	0	1
4247685	1	4	0	1	1	2	24	4	1	1	0.978082	0	0	0	0	1
4247686	1	4	0	1	1	2	43	3	1	1	0.845185	1	0	0	0	1
4247687	1	4	0	1	1	1	30	3	1	1	0.845185	1	0	0	0	1
4247689	17	4	0	1	1	1	36	4	1	2	1.25622	1	0	0	0	1
4247694	13	4	0	1	1	1	18	2	1	2	0.532067	0	0	0	0	1
4247703	1	4	0	1	1	1	19	5	1	1	0.689578	0	0	0	0	1
4247708	7	4	0	1	1	2	40	4	1	2	1.64751	1	0	0	0	1
4247710	7	4	0	1	1	1	68	5	1	2	1.05432	2	0	0	0	1
4247713	7	4	0	1	1	1	73	3	1	2	1.66054	2	0	0	0	1
4247717	1	4	0	1	1	1	54	3	1	1	0.845185	1	0	0	0	1
4247718	1	4	0	1	1	1	42	1	1	1	0.722103	1	0	0	0	1
4247724	1	4	0	1	1	2	49	3	1	1	0.845185	1	0	0	0	1
4247725	1	4	0	1	1	1	40	2	1	1	0.722103	1	0	0	0	1
4247726	5	4	0	1	1	2	43	4	1	4	1.43364	1	0	0	0	1
4247742	1	4	0	1	1	2	70	2	1	1	0.722103	2	0	0	0	1
4247752	3	4	0	1	1	2	73	3	1	2	1.24063	2	0	0	0	1
4247757	3	4	0	1	1	1	35	3	1	2	1.24063	1	0	0	0	1
4247758	3	4	0	1	1	1	39	5	1	2	1.0725	1	0	0	0	1
4247759	1	4	0	1	1	1	65	5	1	1	0.689578	2	0	0	0	1
4247760	10	4	0	1	1	1	39	2	1	3	0.427922	1	0	0	0	1
4247764	8	4	0	1	1	1	36	4	2	4	0.582057	1	0	0	0	1
4247765	8	4	0	1	1	2	33	3	2	4	0.181633	1	0	0	0	1
4247775	1	4	0	1	1	1	32	4	1	1	0.978082	1	0	0	0	1
4247777	1	4	0	1	1	2	28	4	1	1	0.978082	0	0	0	0	1
4247781	6	4	0	1	1	1	30	4	1	4	1.41068	1	0	0	0	1
4247782	6	4	0	1	1	1	35	3	1	4	1.16884	1	0	0	0	1
4247788	6	4	0	1	1	1	43	4	1	4	1.41068	1	0	0	0	1
4247789	6	4	0	1	1	2	43	5	1	4	0.797129	1	0	0	0	1
4247791	1	4	0	1	1	2	42	4	1	1	0.978082	1	0	0	0	1
4247792	1	4	0	1	1	1	72	3	1	1	0.845185	2	0	0	0	1
4247797	16	4	0	1	1	1	54	5	1	3	1.62678	1	0	0	0	1
4247798	1	4	0	1	1	2	55	3	1	1	0.845185	1	0	0	0	1
4247800	15	4	0	1	1	1	42	5	1	4	0.341076	1	0	0	0	1
4247802	1	4	0	1	1	1	42	3	1	1	0.845185	1	0	0	0	1
4247812	17	4	0	1	1	1	38	5	2	2	1.26685	1	0	0	0	1
4247815	1	4	0	1	1	1	34	3	1	1	0.845185	1	0	0	0	1
4247822	1	4	0	1	1	1	29	3	1	1	0.845185	0	0	0	0	1
4247825	1	4	0	1	1	1	40	4	1	1	0.978082	1	0	0	0	1
4247830	1	4	0	1	1	2	49	5	1	1	0.689578	1	0	0	0	1
4247833	1	4	0	1	1	1	81	2	1	1	0.722103	2	0	0	0	1
4247836	1	4	0	1	1	1	63	3	1	1	0.845185	2	0	0	0	1
4247838	1	4	0	1	1	1	61	3	1	1	0.845185	2	0	0	0	1
4247839	1	4	0	1	1	2	65	3	1	1	0.845185	2	0	0	0	1
4247846	1	4	0	1	1	1	37	1	1	1	0.722103	1	0	0	0	1
4247847	12	4	0	1	1	2	30	3	1	2	1.24063	1	0	0	0	1
4247864	1	4	0	1	1	2	45	4	1	1	0.978082	1	0	0	0	1
4247865	1	4	0	1	1	2	55	3	1	1	0.845185	1	0	0	0	1
4247869	1	4	0	1	1	1	33	2	1	1	0.722103	1	0	0	0	1
4247870	1	4	0	1	1	1	69	2	1	1	0.722103	2	0	0	0	1
4247872	1	4	0	1	1	2	31	3	1	1	0.845185	1	0	0	0	1
4247874	1	4	0	1	1	1	18	3	1	1	0.845185	0	0	0	0	1
4247879	1	4	0	1	1	2	49	4	1	1	0.978082	1	0	0	0	1
4247882	1	4	0	1	1	1	65	4	1	1	0.978082	2	0	0	0	1
4247885	1	4	0	1	1	2	60	4	1	1	0.978082	2	0	0	0	1
4247888	4	4	0	1	1	2	43	5	1	4	0.797129	1	0	0	0	1
4247891	7	4	0	1	1	1	30	4	2	2	0.512101	1	0	0	0	1
4247892	1	4	0	1	1	2	41	5	1	1	0.689578	1	0	0	0	1
4247896	1	4	0	1	1	1	39	2	1	1	0.722103	1	0	0	0	1
4247907	300	4	0	1	1	1	42	4	1	3	1.90685	1	0	0	0	1
4247908	1	4	0	1	1	1	24	3	1	1	0.845185	0	0	0	0	1
4247915	7	4	0	1	1	2	50	5	2	2	2.47989	1	0	0	0	1
4247920	1	4	0	1	1	1	42	3	1	1	0.845185	1	0	0	0	1
4247921	1	4	0	1	1	1	42	3	1	1	0.845185	1	0	0	0	1
4247922	8	4	0	1	1	1	52	3	2	4	0.181633	1	0	0	0	1
4247923	8	4	0	1	1	2	50	4	2	4	0.582057	1	0	0	0	1
4247925	17	4	0	1	1	1	74	4	1	2	1.25622	2	0	0	0	1
4247932	2	4	0	1	1	1	49	2	1	5	0.564704	1	0	0	0	1
4247935	15	4	0	1	1	1	60	5	1	4	0.341076	2	0	0	0	1
4247936	4	4	0	1	1	2	43	5	1	4	0.797129	1	0	0	0	1
4247945	1	4	0	1	1	1	42	2	1	1	0.722103	1	0	0	0	1
4247949	1	4	0	1	1	2	60	3	1	1	0.845185	2	0	0	0	1
4247950	1	4	0	1	1	1	72	4	1	1	0.978082	2	0	0	0	1
4247962	1	4	0	1	1	1	29	3	1	1	0.845185	0	0	0	0	1
4247971	15	4	0	1	1	2	56	3	1	4	1.64752	1	0	0	0	1
4247972	1	4	0	1	1	1	78	4	1	1	0.978082	2	0	0	0	1
4247974	1	4	0	1	1	1	45	2	1	1	0.722103	1	0	0	0	1
4247980	4	4	0	1	1	1	30	5	1	4	0.797129	1	0	0	0	1
4247987	1	4	0	1	1	1	50	2	1	1	0.722103	1	0	0	0	1
4248077	12	4	0	1	1	1	63	2	1	2	0.532067	2	0	0	0	1
4248093	1	4	0	1	1	1	71	1	1	1	0.722103	2	0	0	0	1
4248095	1	4	0	1	1	2	26	5	1	1	0.689578	0	0	0	0	1
4248101	1	4	0	1	1	2	50	3	1	1	0.845185	1	0	0	0	1
4248109	1	4	0	1	1	1	20	4	1	1	0.978082	0	0	0	0	1
4248122	12	4	0	1	1	2	38	4	1	2	1.25622	1	0	0	0	1
4248129	14	4	0	1	1	1	44	2	1	5	0.564704	1	0	0	0	1
4248140	3	4	0	1	1	1	65	4	1	2	1.64751	2	0	0	0	1
4248172	14	4	0	1	1	2	57	3	1	5	0.763358	1	0	0	0	1
4248186	1	4	0	1	1	1	42	2	1	1	0.722103	1	0	0	0	1
4248188	1	4	0	1	1	2	46	1	1	1	0.722103	1	0	0	0	1
4248189	9	4	0	1	1	2	81	3	2	3	0.271996	2	0	0	0	1
4248191	9	4	0	1	1	2	22	5	2	5	1.98174	0	0	0	0	1
4248192	9	4	0	1	1	2	28	5	2	5	1.98174	0	0	0	0	1
4248193	9	4	0	1	1	1	20	5	2	5	1.98174	0	0	0	0	1
4248196	9	4	0	1	1	1	65	5	2	5	1.98174	2	0	0	0	1
4248201	8	4	0	1	1	2	21	2	1	4	0.772125	0	0	0	0	1
4248207	300	4	0	1	1	1	38	4	1	3	1.90685	1	0	0	0	1
4248211	1	4	0	1	1	1	59	3	1	1	0.845185	1	0	0	0	1
4248217	11	4	0	1	1	2	44	4	1	3	0.775942	1	0	0	0	1
4248221	18	4	0	1	1	2	36	4	1	4	1.41068	1	0	0	0	1
4248229	5	4	0	1	1	2	40	4	1	4	1.41068	1	0	0	0	1
4248230	1	4	0	1	1	1	42	3	1	1	0.845185	1	0	0	0	1
4248235	20	4	0	1	1	1	55	4	1	4	1.43364	1	0	0	0	1
4248237	13	4	0	1	1	1	64	3	1	2	1.24063	2	0	0	0	1
4248273	1	4	0	1	1	2	42	2	1	1	0.722103	1	0	0	0	1
4248278	1	4	0	1	1	1	42	4	1	1	0.978082	1	0	0	0	1
4248293	1	4	0	1	1	2	42	5	1	1	0.689578	1	0	0	0	1
4248300	5	4	0	1	1	1	18	5	1	4	0.341076	0	0	0	0	1
4248305	5	4	0	1	1	1	26	4	1	4	1.43364	0	0	0	0	1
4248306	5	4	0	1	1	1	42	3	1	4	1.64752	1	0	0	0	1
4248317	1	4	0	1	1	1	67	2	1	1	0.722103	2	0	0	0	1
4248323	7	4	0	1	1	1	19	3	1	2	1.66054	0	0	0	0	1
4248324	7	4	0	1	1	1	18	2	1	2	0.625462	0	0	0	0	1
4248329	7	4	0	1	1	1	39	3	2	2	0.0677335	1	0	0	0	1
4248333	8	4	0	1	1	2	46	4	1	4	1.41068	1	0	0	0	1
4248376	7	4	0	1	1	2	25	5	2	2	2.47989	0	0	0	0	1
4248389	11	4	0	1	1	2	57	3	1	3	0.925112	1	0	0	0	1
4248399	10	4	0	1	1	1	63	2	1	3	0.427922	2	0	0	0	1
4248400	1	4	0	1	1	1	43	1	1	1	0.722103	1	0	0	0	1
4248411	5	4	0	1	1	1	55	3	2	4	0.181633	1	0	0	0	1
4248412	5	4	0	1	1	2	26	4	2	4	0.582057	0	0	0	0	1
4248419	14	4	0	1	1	2	33	4	1	5	1.34868	1	0	0	0	1
4248421	7	4	0	1	1	2	36	5	2	2	2.47989	1	0	0	0	1
4248433	8	4	0	1	1	2	35	2	2	4	0.120035	1	0	0	0	1
4248434	8	4	0	1	1	2	43	3	2	4	0.181633	1	0	0	0	1
4248469	12	4	0	1	1	2	64	2	1	2	0.532067	2	0	0	0	1
4248470	14	4	0	1	1	2	29	4	1	5	1.34868	0	0	0	0	1
4248471	5	4	0	1	1	2	27	5	1	4	0.797129	0	0	0	0	1
4248485	13	4	0	1	1	2	40	4	1	2	1.25622	1	0	0	0	1
4248491	1	4	0	1	1	2	37	3	1	1	0.845185	1	0	0	0	1
4248507	7	4	0	1	1	1	45	3	2	2	0.0677335	1	0	0	0	1
4248557	4	4	0	1	1	2	21	3	1	4	1.16884	0	0	0	0	1
4248559	11	4	0	1	1	1	43	5	1	3	1.62678	1	0	0	0	1
4248567	11	4	0	1	1	1	40	2	1	3	1.03782	1	0	0	0	1
4248576	1	4	0	1	1	2	35	1	1	1	0.722103	1	0	0	0	1
4248582	8	4	0	1	1	2	20	3	2	4	0.181633	0	0	0	0	1
4248583	8	4	0	1	1	1	24	4	2	4	0.582057	0	0	0	0	1
4248585	1	4	0	1	1	1	35	2	1	1	0.722103	1	0	0	0	1
4248602	7	4	0	1	1	1	40	3	2	2	0.0677335	1	0	0	0	1
4248605	1	4	0	1	1	2	23	4	1	1	0.978082	0	0	0	0	1
4248606	13	4	0	1	1	1	38	5	1	2	1.0725	1	0	0	0	1
4248607	13	4	0	1	1	1	73	4	1	2	1.25622	2	0	0	0	1
4248609	1	4	0	1	1	1	55	3	1	1	0.845185	1	0	0	0	1
4248612	11	4	0	1	1	2	36	5	1	3	1.62678	1	0	0	0	1
4248615	4	4	0	1	1	2	22	5	1	4	0.797129	0	0	0	0	1
4248625	1	4	0	1	1	1	59	1	1	1	0.722103	1	0	0	0	1
4248627	13	4	0	1	1	1	25	4	1	2	1.25622	0	0	0	0	1
4248643	10	4	0	1	1	2	31	5	1	3	1.16565	1	0	0	0	1
4248665	9	4	0	1	1	2	30	3	2	3	0.271996	1	0	0	0	1
4248701	9	4	0	1	1	2	20	3	2	3	0.271996	0	0	0	0	1
4248749	17	4	0	1	1	2	34	2	1	2	0.532067	1	0	0	0	1
4248759	5	4	0	1	1	1	45	5	1	4	0.341076	1	0	0	0	1
4248784	300	4	0	1	1	2	35	2	1	3	0.427922	1	0	0	0	1
4248790	300	4	0	1	1	2	55	4	1	3	1.90685	1	0	0	0	1
4248798	15	4	0	1	1	2	22	1	1	4	1.03808	0	0	0	0	1
4248819	15	4	0	1	1	2	55	3	1	4	1.64752	1	0	0	0	1
4248829	15	4	0	1	1	1	55	4	1	4	1.43364	1	0	0	0	1
4248835	23	4	0	1	1	2	37	3	1	5	0.763358	1	0	0	0	1
4248837	15	4	0	1	1	1	28	2	1	4	1.03808	0	0	0	0	1
4246975	17	99		1	1	2	34	5	2	2	1.26685	1				0
4247018	17	99		1	1	2	65	3	1	2	1.24063	2				0
4247486	2	99		1	1	2	34	3	1	5	0.763358	1				0
4247787	6	99		1	1	2	43	3	1	4	1.16884	1				0
4248466	24	99		1	1	1	32	4	1	3	0.775942	1				0
4248529	300	99		1	1	2	30	5	1	3	1.16565	1				0
4246313	10	1	1	2	2	1	36	3	1	3	1.95258	1	0	0	1	1
4246353	10	1	1	2	2	2	44	2	1	3	0.427922	1	0	0	1	1
4246374	12	1	1	2	2	2	40	2	1	2	0.532067	1	0	0	1	1
4246396	10	1	1	2	2	1	25	2	1	3	0.427922	0	0	0	1	1
4246416	5	1	1	2	2	2	32	5	1	4	0.797129	1	0	0	1	1
4246419	1	1	1	2	2	2	54	3	1	1	0.845185	1	0	0	1	1
4246438	12	1	1	2	2	1	44	3	1	2	1.24063	1	0	0	1	1
4246464	12	1	1	2	2	2	24	3	1	2	1.24063	0	0	0	1	1
4246468	16	1	1	2	2	2	28	2	1	3	1.03782	0	0	0	1	1
4246472	1	1	1	2	2	2	44	4	1	1	0.978082	1	0	0	1	1
4246482	1	1	1	2	2	2	29	3	1	1	0.845185	0	0	0	1	1
4246517	22	1	1	2	2	1	18	5	1	5	1.55093	0	0	0	1	1
4246554	1	1	1	2	2	2	23	3	1	1	0.845185	0	0	0	1	1
4246624	12	1	1	2	2	2	64	5	1	2	1.0725	2	0	0	1	1
4246641	1	1	1	2	2	1	19	3	1	1	0.845185	0	0	0	1	1
4246645	8	1	1	2	2	2	18	4	2	4	0.582057	0	0	0	1	1
4246751	1	1	1	2	2	1	42	2	1	1	0.722103	1	0	0	1	1
4246805	1	1	1	2	2	1	32	2	1	1	0.722103	1	0	0	1	1
4246841	1	1	1	2	2	2	39	2	1	1	0.722103	1	0	0	1	1
4246918	8	1	1	2	2	1	45	4	2	4	0.582057	1	0	0	1	1
4246971	17	1	1	2	2	2	35	2	2	2	0.0884256	1	0	0	1	1
4246994	1	1	1	2	2	1	25	3	1	1	0.845185	0	0	0	1	1
4247020	1	1	1	2	2	2	31	1	1	1	0.722103	1	0	0	1	1
4247039	9	1	1	2	2	1	20	3	2	3	0.271996	0	0	0	1	1
4247131	1	1	1	2	2	2	21	4	1	1	0.978082	0	0	0	1	1
4247144	1	1	1	2	2	2	52	3	1	1	0.845185	1	0	0	1	1
4247146	1	1	1	2	2	2	40	3	1	1	0.845185	1	0	0	1	1
4247155	1	1	1	2	2	1	30	3	1	1	0.845185	1	0	0	1	1
4247274	1	1	1	2	2	1	26	2	1	1	0.722103	0	0	0	1	1
4247279	1	1	1	2	2	1	26	4	1	1	0.978082	0	0	0	1	1
4247295	1	1	1	2	2	2	25	4	1	1	0.978082	0	0	0	1	1
4247484	1	1	1	2	2	2	23	2	1	1	0.722103	0	0	0	1	1
4247503	19	1	1	2	2	2	24	2	2	5	0.428236	0	0	0	1	1
4247562	13	1	1	2	2	2	35	2	1	2	0.532067	1	0	0	1	1
4247611	1	1	1	2	2	2	65	1	1	1	0.722103	2	0	0	1	1
4247614	1	1	1	2	2	1	28	3	1	1	0.845185	0	0	0	1	1
4247682	8	1	1	2	2	2	18	3	1	4	1.16884	0	0	0	1	1
4247684	1	1	1	2	2	2	45	3	1	1	0.845185	1	0	0	1	1
4247692	1	1	1	2	2	1	18	3	1	1	0.845185	0	0	0	1	1
4247731	1	1	1	2	2	1	38	2	1	1	0.722103	1	0	0	1	1
4247744	1	1	1	2	2	1	20	2	1	1	0.722103	0	0	0	1	1
4247766	1	1	1	2	2	2	25	3	1	1	0.845185	0	0	0	1	1
4247794	10	1	1	2	2	1	60	4	1	3	1.90685	2	0	0	1	1
4247801	1	1	1	2	2	1	30	3	1	1	0.845185	1	0	0	1	1
4247814	1	1	1	2	2	2	35	3	1	1	0.845185	1	0	0	1	1
4247856	1	1	1	2	2	1	40	2	1	1	0.722103	1	0	0	1	1
4247867	17	1	1	2	2	2	63	5	1	2	1.0725	2	0	0	1	1
4247897	1	1	1	2	2	1	21	2	1	1	0.722103	0	0	0	1	1
4247930	24	1	1	2	2	1	26	3	1	3	0.925112	0	0	0	1	1
4247952	1	1	1	2	2	2	53	3	1	1	0.845185	1	0	0	1	1
4247992	7	1	1	2	2	2	45	3	2	5	0.178589	1	0	0	1	1
4248070	17	1	1	2	2	2	32	4	1	2	1.25622	1	0	0	1	1
4248102	1	1	1	2	2	2	34	3	1	1	0.845185	1	0	0	1	1
4248182	1	1	1	2	2	1	41	4	1	1	0.978082	1	0	0	1	1
4248206	300	1	1	2	2	1	66	3	1	3	1.95258	2	0	0	1	1
4248219	4	1	1	2	2	2	23	2	1	4	0.772125	0	0	0	1	1
4248233	1	1	1	2	2	2	27	3	1	1	0.845185	0	0	0	1	1
4248254	14	1	1	2	2	1	40	2	1	5	0.564704	1	0	0	1	1
4248255	10	1	1	2	2	1	43	4	1	3	1.90685	1	0	0	1	1
4248263	11	1	1	2	2	2	33	2	1	3	1.03782	1	0	0	1	1
4248294	1	1	1	2	2	1	19	2	1	1	0.722103	0	0	0	1	1
4248332	9	1	1	2	2	1	45	2	2	3	0.0583162	1	0	0	1	1
4248420	1	1	1	2	2	2	18	3	1	1	0.845185	0	0	0	1	1
4248435	1	1	1	2	2	2	18	1	1	1	0.722103	0	0	0	1	1
4248513	1	1	1	2	2	2	60	1	1	1	0.722103	2	0	0	1	1
4248516	18	1	1	2	2	2	20	2	1	4	0.772125	0	0	0	1	1
4248545	1	1	1	2	2	2	29	3	1	1	0.845185	0	0	0	1	1
4248595	1	1	1	2	2	1	24	3	1	1	0.845185	0	0	0	1	1
4248721	17	1	1	2	2	1	21	2	1	2	0.532067	0	0	0	1	1
4248730	1	1	1	2	2	2	40	1	1	1	0.722103	1	0	0	1	1
4248799	11	1	1	2	2	2	32	4	1	3	0.775942	1	0	0	1	1
4246403	1	2	2	2	2	1	34	2	1	1	0.722103	1	0	1	1	1
4246559	17	2	2	2	2	2	49	3	1	2	1.24063	1	0	1	1	1
4246642	12	2	2	2	2	2	20	2	1	2	0.532067	0	0	1	1	1
4246654	12	2	2	2	2	1	60	4	1	2	1.25622	2	0	1	1	1
4246661	1	2	2	2	2	1	20	2	1	1	0.722103	0	0	1	1	1
4246825	12	2	2	2	2	1	57	3	1	2	1.24063	1	0	1	1	1
4246981	1	2	2	2	2	1	35	2	1	1	0.722103	1	0	1	1	1
4246997	11	2	2	2	2	2	27	4	1	3	0.775942	0	0	1	1	1
4247013	9	2	2	2	2	2	30	3	1	5	0.763358	1	0	1	1	1
4247016	12	2	2	2	2	2	21	3	1	2	1.24063	0	0	1	1	1
4247019	13	2	2	2	2	1	41	2	1	2	0.532067	1	0	1	1	1
4247030	1	2	2	2	2	2	26	3	1	1	0.845185	0	0	1	1	1
4247045	1	2	2	2	2	2	32	3	1	1	0.845185	1	0	1	1	1
4247047	11	2	2	2	2	2	30	4	1	3	0.775942	1	0	1	1	1
4247112	17	2	2	2	2	1	34	5	1	2	1.0725	1	0	1	1	1
4247133	1	2	2	2	2	2	36	2	1	1	0.722103	1	0	1	1	1
4247235	24	2	2	2	2	1	25	4	1	3	0.775942	0	0	1	1	1
4247271	12	2	2	2	2	1	55	5	1	2	1.0725	1	0	1	1	1
4247272	12	2	2	2	2	1	67	3	1	2	1.24063	2	0	1	1	1
4247382	9	2	2	2	2	2	60	2	2	3	0.0583162	2	0	1	1	1
4247453	12	2	2	2	2	2	28	4	1	2	1.25622	0	0	1	1	1
4247551	1	2	2	2	2	1	27	3	1	1	0.845185	0	0	1	1	1
4247597	1	2	2	2	2	1	25	4	1	1	0.978082	0	0	1	1	1
4247599	1	2	2	2	2	2	18	3	1	1	0.845185	0	0	1	1	1
4247608	7	2	2	2	2	2	19	3	2	5	0.178589	0	0	1	1	1
4247645	1	2	2	2	2	2	31	3	1	1	0.845185	1	0	1	1	1
4247755	3	2	2	2	2	2	24	4	1	2	1.25622	0	0	1	1	1
4247769	24	2	2	2	2	2	20	3	1	3	0.925112	0	0	1	1	1
4247776	1	2	2	2	2	1	23	4	1	1	0.978082	0	0	1	1	1
4247785	6	2	2	2	2	2	22	4	1	4	1.41068	0	0	1	1	1
4247803	4	2	2	2	2	1	29	3	1	4	1.16884	0	0	1	1	1
4247805	1	2	2	2	2	1	26	2	1	1	0.722103	0	0	1	1	1
4247845	10	2	2	2	2	1	51	2	1	3	0.427922	1	0	1	1	1
4247848	17	2	2	2	2	1	34	4	1	2	1.25622	1	0	1	1	1
4247876	1	2	2	2	2	2	42	3	1	1	0.845185	1	0	1	1	1
4247890	1	2	2	2	2	1	43	4	1	1	0.978082	1	0	1	1	1
4247934	1	2	2	2	2	2	18	1	1	1	0.722103	0	0	1	1	1
4247946	17	2	2	2	2	2	45	4	1	2	1.25622	1	0	1	1	1
4247973	1	2	2	2	2	2	35	3	1	1	0.845185	1	0	1	1	1
4248072	4	2	2	2	2	2	21	5	1	4	0.797129	0	0	1	1	1
4248124	1	2	2	2	2	2	31	3	1	1	0.845185	1	0	1	1	1
4248155	12	2	2	2	2	2	25	3	1	2	1.24063	0	0	1	1	1
4248298	5	2	2	2	2	2	18	5	1	4	0.341076	0	0	1	1	1
4248302	5	2	2	2	2	2	49	3	1	4	1.64752	1	0	1	1	1
4248443	4	2	2	2	2	1	23	3	1	4	1.16884	0	0	1	1	1
4248508	9	2	2	2	2	1	30	3	2	3	0.271996	1	0	1	1	1
4248514	10	2	2	2	2	2	23	4	1	3	1.90685	0	0	1	1	1
4248623	7	2	2	2	2	2	30	5	2	2	2.47989	1	0	1	1	1
4248652	7	2	2	2	2	2	43	3	2	2	0.0677335	1	0	1	1	1
4246375	1	3	3	2	2	2	72	2	1	1	0.722103	2	1	1	1	1
4246436	20	3	3	2	2	2	43	2	2	4	0.0774328	1	1	1	1	1
4246479	9	3	3	2	2	1	68	3	1	5	0.763358	2	1	1	1	1
4246531	1	3	3	2	2	2	42	3	1	1	0.845185	1	1	1	1	1
4246538	1	3	3	2	2	2	18	3	1	1	0.845185	0	1	1	1	1
4246557	9	3	3	2	2	1	42	4	1	5	1.34868	1	1	1	1	1
4246833	1	3	3	2	2	2	33	2	1	1	0.722103	1	1	1	1	1
4246960	1	3	3	2	2	1	69	2	1	1	0.722103	2	1	1	1	1
4247001	13	3	3	2	2	1	23	5	2	2	1.26685	0	1	1	1	1
4247138	2	3	3	2	2	2	21	4	1	5	1.34868	0	1	1	1	1
4247150	1	3	3	2	2	2	38	2	1	1	0.722103	1	1	1	1	1
4247169	9	3	3	2	2	2	65	3	1	5	0.763358	2	1	1	1	1
4247277	1	3	3	2	2	1	55	2	1	1	0.722103	1	1	1	1	1
4247454	22	3	3	2	2	2	42	4	1	5	1.34868	1	1	1	1	1
4247491	1	3	3	2	2	2	22	3	1	1	0.845185	0	1	1	1	1
4247517	9	3	3	2	2	2	36	3	1	5	0.763358	1	1	1	1	1
4247607	17	3	3	2	2	1	18	4	1	2	1.25622	0	1	1	1	1
4247629	1	3	3	2	2	2	25	5	1	1	0.689578	0	1	1	1	1
4247748	2	3	3	2	2	2	35	3	1	5	0.763358	1	1	1	1	1
4247895	1	3	3	2	2	2	29	3	1	1	0.845185	0	1	1	1	1
4247933	20	3	3	2	2	2	34	2	1	4	1.03808	1	1	1	1	1
4247951	1	3	3	2	2	1	74	3	1	1	0.845185	2	1	1	1	1
4248187	12	3	3	2	2	1	42	4	1	2	1.25622	1	1	1	1	1
4248199	9	3	3	2	2	1	39	4	2	5	1.73858	1	1	1	1	1
4248212	17	3	3	2	2	1	29	2	1	2	0.532067	0	1	1	1	1
4248243	4	3	3	2	2	1	43	3	1	4	1.16884	1	1	1	1	1
4248299	5	3	3	2	2	2	57	4	1	4	1.43364	1	1	1	1	1
4248431	8	3	3	2	2	2	30	4	2	4	0.582057	1	1	1	1	1
4248600	10	3	3	2	2	2	42	2	1	3	0.427922	1	1	1	1	1
4248618	7	3	3	2	2	1	24	3	2	2	0.0677335	0	1	1	1	1
4248638	1	3	3	2	2	1	19	3	1	1	0.845185	0	1	1	1	1
4245856	1	4	0	2	2	1	56	1	1	1	0.722103	1	0	0	0	1
4246106	1	4	0	2	2	1	28	1	1	1	0.722103	0	0	0	0	1
4246292	12	4	0	2	2	1	27	3	1	2	1.24063	0	0	0	0	1
4246318	300	4	0	2	2	1	60	3	2	3	0.417726	2	0	0	0	1
4246401	19	4	0	2	2	1	34	3	2	5	0.178589	1	0	0	0	1
4246406	5	4	0	2	2	1	39	3	1	4	1.64752	1	0	0	0	1
4246407	12	4	0	2	2	2	45	2	1	2	0.532067	1	0	0	0	1
4246408	1	4	0	2	2	2	45	3	1	1	0.845185	1	0	0	0	1
4246465	5	4	0	2	2	2	22	4	1	4	1.43364	0	0	0	0	1
4246478	5	4	0	2	2	1	34	2	1	4	1.03808	1	0	0	0	1
4246507	20	4	0	2	2	2	32	5	2	4	0.843908	1	0	0	0	1
4246528	12	4	0	2	2	2	30	5	1	2	1.0725	1	0	0	0	1
4246533	1	4	0	2	2	1	57	3	1	1	0.845185	1	0	0	0	1
4246547	10	4	0	2	2	1	20	2	1	3	0.427922	0	0	0	0	1
4246640	9	4	0	2	2	2	19	3	1	5	0.763358	0	0	0	0	1
4246646	1	4	0	2	2	1	30	3	1	1	0.845185	1	0	0	0	1
4246651	12	4	0	2	2	2	22	4	1	2	1.25622	0	0	0	0	1
4246657	16	4	0	2	2	2	29	4	1	3	0.775942	0	0	0	0	1
4246676	1	4	0	2	2	1	18	3	1	1	0.845185	0	0	0	0	1
4246780	1	4	0	2	2	1	28	3	1	1	0.845185	0	0	0	0	1
4246814	9	4	0	2	2	1	22	4	1	5	1.34868	0	0	0	0	1
4246815	1	4	0	2	2	2	28	3	1	1	0.845185	0	0	0	0	1
4246816	1	4	0	2	2	2	19	2	1	1	0.722103	0	0	0	0	1
4246817	1	4	0	2	2	1	70	3	1	1	0.845185	2	0	0	0	1
4246871	22	4	0	2	2	2	29	4	1	5	1.34868	0	0	0	0	1
4246908	21	4	0	2	2	2	20	3	1	2	1.24063	0	0	0	0	1
4246967	1	4	0	2	2	2	54	3	1	1	0.845185	1	0	0	0	1
4247042	1	4	0	2	2	2	32	5	1	1	0.689578	1	0	0	0	1
4247075	1	4	0	2	2	2	25	3	1	1	0.845185	0	0	0	0	1
4247099	1	4	0	2	2	1	37	2	1	1	0.722103	1	0	0	0	1
4247103	5	4	0	2	2	1	18	3	1	4	1.64752	0	0	0	0	1
4247136	12	4	0	2	2	1	26	4	1	2	1.25622	0	0	0	0	1
4247141	1	4	0	2	2	2	32	3	1	1	0.845185	1	0	0	0	1
4247142	1	4	0	2	2	1	38	3	1	1	0.845185	1	0	0	0	1
4247143	1	4	0	2	2	1	19	3	1	1	0.845185	0	0	0	0	1
4247161	1	4	0	2	2	1	46	3	1	1	0.845185	1	0	0	0	1
4247179	13	4	0	2	2	1	34	3	1	2	1.24063	1	0	0	0	1
4247185	1	4	0	2	2	1	41	2	1	1	0.722103	1	0	0	0	1
4247199	1	4	0	2	2	2	37	3	1	1	0.845185	1	0	0	0	1
4247283	13	4	0	2	2	2	43	5	2	2	1.26685	1	0	0	0	1
4247388	9	4	0	2	2	2	21	2	1	5	0.564704	0	0	0	0	1
4247440	9	4	0	2	2	1	45	3	1	5	0.763358	1	0	0	0	1
4247470	8	4	0	2	2	2	29	2	1	4	0.772125	0	0	0	0	1
4247478	17	4	0	2	2	1	40	4	1	2	1.25622	1	0	0	0	1
4247481	1	4	0	2	2	2	24	3	1	1	0.845185	0	0	0	0	1
4247489	1	4	0	2	2	1	44	4	1	1	0.978082	1	0	0	0	1
4247494	1	4	0	2	2	1	37	3	1	1	0.845185	1	0	0	0	1
4247498	1	4	0	2	2	1	35	3	1	1	0.845185	1	0	0	0	1
4247505	9	4	0	2	2	1	35	2	2	3	0.0583162	1	0	0	0	1
4247507	1	4	0	2	2	2	23	2	1	1	0.722103	0	0	0	0	1
4247510	13	4	0	2	2	1	25	3	1	2	1.24063	0	0	0	0	1
4247519	12	4	0	2	2	1	43	4	1	2	1.25622	1	0	0	0	1
4247526	18	4	0	2	2	1	38	2	1	4	0.772125	1	0	0	0	1
4247538	9	4	0	2	2	2	20	3	1	5	0.763358	0	0	0	0	1
4247568	7	4	0	2	2	1	37	3	2	5	0.178589	1	0	0	0	1
4247575	3	4	0	2	2	1	20	3	1	2	1.66054	0	0	0	0	1
4247579	3	4	0	2	2	2	48	2	1	2	0.625462	1	0	0	0	1
4247584	1	4	0	2	2	1	31	2	1	1	0.722103	1	0	0	0	1
4247590	11	4	0	2	2	2	33	4	1	3	0.775942	1	0	0	0	1
4247594	9	4	0	2	2	2	19	2	1	5	0.564704	0	0	0	0	1
4247628	17	4	0	2	2	1	42	3	1	2	1.24063	1	0	0	0	1
4247649	1	4	0	2	2	1	18	3	1	1	0.845185	0	0	0	0	1
4247652	21	4	0	2	2	2	34	4	1	2	1.25622	1	0	0	0	1
4247659	1	4	0	2	2	1	20	3	1	1	0.845185	0	0	0	0	1
4247688	1	4	0	2	2	1	20	2	1	1	0.722103	0	0	0	0	1
4247693	15	4	0	2	2	1	25	4	1	4	1.43364	0	0	0	0	1
4247696	12	4	0	2	2	1	26	2	1	2	0.532067	0	0	0	0	1
4247699	11	4	0	2	2	1	22	4	1	3	0.775942	0	0	0	0	1
4247741	1	4	0	2	2	2	23	2	1	1	0.722103	0	0	0	0	1
4247750	3	4	0	2	2	2	19	4	1	2	1.25622	0	0	0	0	1
4247754	3	4	0	2	2	1	42	2	1	2	0.532067	1	0	0	0	1
4247790	6	4	0	2	2	1	26	4	1	4	1.41068	0	0	0	0	1
4247826	1	4	0	2	2	1	30	3	1	1	0.845185	1	0	0	0	1
4247832	1	4	0	2	2	1	31	4	1	1	0.978082	1	0	0	0	1
4247861	1	4	0	2	2	2	18	3	1	1	0.845185	0	0	0	0	1
4247875	16	4	0	2	2	1	20	3	1	3	0.925112	0	0	0	0	1
4247884	1	4	0	2	2	1	25	4	1	1	0.978082	0	0	0	0	1
4247889	12	4	0	2	2	1	33	2	1	2	0.532067	1	0	0	0	1
4247901	1	4	0	2	2	2	22	1	1	1	0.722103	0	0	0	0	1
4247909	17	4	0	2	2	2	27	4	1	2	1.25622	0	0	0	0	1
4248069	1	4	0	2	2	2	39	1	1	1	0.722103	1	0	0	0	1
4248092	14	4	0	2	2	1	23	4	1	5	1.34868	0	0	0	0	1
4248120	1	4	0	2	2	1	18	2	1	1	0.722103	0	0	0	0	1
4248142	1	4	0	2	2	1	53	2	1	1	0.722103	1	0	0	0	1
4248146	17	4	0	2	2	1	24	4	1	2	1.25622	0	0	0	0	1
4248157	8	4	0	2	2	2	27	3	1	4	1.16884	0	0	0	0	1
4248164	13	4	0	2	2	1	23	3	1	2	1.24063	0	0	0	0	1
4248165	7	4	0	2	2	1	19	5	2	5	1.98174	0	0	0	0	1
4248176	1	4	0	2	2	1	53	3	1	1	0.845185	1	0	0	0	1
4248185	1	4	0	2	2	1	40	3	1	1	0.845185	1	0	0	0	1
4248194	9	4	0	2	2	1	26	3	2	5	0.178589	0	0	0	0	1
4248238	1	4	0	2	2	1	47	2	1	1	0.722103	1	0	0	0	1
4248244	1	4	0	2	2	1	19	3	1	1	0.845185	0	0	0	0	1
4248261	1	4	0	2	2	1	27	3	1	1	0.845185	0	0	0	0	1
4248274	1	4	0	2	2	2	35	2	1	1	0.722103	1	0	0	0	1
4248288	1	4	0	2	2	1	20	2	1	1	0.722103	0	0	0	0	1
4248307	5	4	0	2	2	1	37	5	1	4	0.341076	1	0	0	0	1
4248311	1	4	0	2	2	1	25	2	1	1	0.722103	0	0	0	0	1
4248312	1	4	0	2	2	1	42	2	1	1	0.722103	1	0	0	0	1
4248331	1	4	0	2	2	1	37	1	1	1	0.722103	1	0	0	0	1
4248378	1	4	0	2	2	1	26	3	1	1	0.845185	0	0	0	0	1
4248379	11	4	0	2	2	2	42	4	1	3	0.775942	1	0	0	0	1
4248429	1	4	0	2	2	2	31	3	1	1	0.845185	1	0	0	0	1
4248472	7	4	0	2	2	1	21	3	2	2	0.0677335	0	0	0	0	1
4248489	7	4	0	2	2	1	64	3	2	2	0.0677335	2	0	0	0	1
4248512	7	4	0	2	2	1	33	2	2	2	0.0113552	1	0	0	0	1
4248536	7	4	0	2	2	2	21	3	2	2	0.0677335	0	0	0	0	1
4248544	1	4	0	2	2	2	41	2	1	1	0.722103	1	0	0	0	1
4248579	4	4	0	2	2	2	23	2	1	4	0.772125	0	0	0	0	1
4248626	11	4	0	2	2	1	25	3	1	3	0.925112	0	0	0	0	1
4248760	5	4	0	2	2	2	29	5	1	4	0.341076	0	0	0	0	1
4248774	12	4	0	2	2	1	18	3	1	2	1.24063	0	0	0	0	1
4248789	300	4	0	2	2	1	25	2	1	3	0.427922	0	0	0	0	1
4248827	5	4	0	2	2	2	31	3	2	4	0.181633	1	0	0	0	1
4248866	11	4	0	2	2	1	24	4	1	3	0.775942	0	0	0	0	1
4246399	300	4	0	2	2	1	60	2	2	3	0.0524272	2	0	0	0	1
4248465	24	99		2	2	2	30	5	1	3	1.62678	1				0
4246317	12	1	1	3	3	2	21	3	1	2	1.24063	0	0	0	1	1
4246461	1	1	1	3	3	1	36	3	1	1	0.845185	1	0	0	1	1
4246466	1	1	1	3	3	1	27	3	1	1	0.845185	0	0	0	1	1
4246551	1	1	1	3	3	1	42	2	1	1	0.722103	1	0	0	1	1
4246560	17	1	1	3	3	2	37	4	1	2	1.25622	1	0	0	1	1
4246579	1	1	1	3	3	1	35	3	1	1	0.845185	1	0	0	1	1
4246653	12	1	1	3	3	1	28	4	1	2	1.25622	0	0	0	1	1
4246693	8	1	1	3	3	2	28	5	2	4	3.35045	0	0	0	1	1
4246820	5	1	1	3	3	1	37	2	1	4	1.03808	1	0	0	1	1
4246973	17	1	1	3	3	1	30	2	2	2	0.0884256	1	0	0	1	1
4246976	1	1	1	3	3	2	31	2	1	1	0.722103	1	0	0	1	1
4247005	1	1	1	3	3	2	29	5	1	1	0.689578	0	0	0	1	1
4247036	1	1	1	3	3	2	33	3	1	1	0.845185	1	0	0	1	1
4247180	13	1	1	3	3	1	21	3	1	2	1.24063	0	0	0	1	1
4247275	7	1	1	3	3	1	37	5	2	2	2.47989	1	0	0	1	1
4247278	17	1	1	3	3	2	25	4	1	2	1.25622	0	0	0	1	1
4247386	11	1	1	3	3	2	22	3	1	3	0.925112	0	0	0	1	1
4247439	9	1	1	3	3	1	31	3	1	5	0.763358	1	0	0	1	1
4247449	7	1	1	3	3	1	32	5	2	2	2.47989	1	0	0	1	1
4247461	4	1	1	3	3	1	25	2	1	4	0.772125	0	0	0	1	1
4247513	13	1	1	3	3	1	57	2	1	2	0.532067	1	0	0	1	1
4247535	1	1	1	3	3	2	20	3	1	1	0.845185	0	0	0	1	1
4247612	10	1	1	3	3	1	26	3	1	3	1.95258	0	0	0	1	1
4247683	1	1	1	3	3	2	20	3	1	1	0.845185	0	0	0	1	1
4247749	3	1	1	3	3	2	68	3	1	2	1.24063	2	0	0	1	1
4247806	5	1	1	3	3	2	24	5	1	4	0.341076	0	0	0	1	1
4247837	1	1	1	3	3	2	27	2	1	1	0.722103	0	0	0	1	1
4247893	1	1	1	3	3	2	33	2	1	1	0.722103	1	0	0	1	1
4247964	17	1	1	3	3	2	21	4	1	2	1.25622	0	0	0	1	1
4248184	12	1	1	3	3	1	25	3	1	2	1.24063	0	0	0	1	1
4248377	7	1	1	3	3	1	23	3	2	2	0.0677335	0	0	0	1	1
4248391	17	1	1	3	3	1	18	3	2	2	0.151828	0	0	0	1	1
4248418	1	1	1	3	3	2	18	2	1	1	0.722103	0	0	0	1	1
4248503	7	1	1	3	3	1	47	5	2	2	2.47989	1	0	0	1	1
4248622	1	1	1	3	3	2	32	3	1	1	0.845185	1	0	0	1	1
4246310	300	2	2	3	3	1	22	5	2	3	0.92412	0	0	1	1	1
4246319	1	2	2	3	3	2	22	2	1	1	0.722103	0	0	1	1	1
4246348	1	2	2	3	3	2	37	2	1	1	0.722103	1	0	1	1	1
4246427	19	2	2	3	3	1	58	3	1	5	0.763358	1	0	1	1	1
4246439	1	2	2	3	3	2	52	2	1	1	0.722103	1	0	1	1	1
4246471	1	2	2	3	3	1	26	2	1	1	0.722103	0	0	1	1	1
4246784	1	2	2	3	3	2	38	3	1	1	0.845185	1	0	1	1	1
4246846	20	2	2	3	3	1	18	3	2	4	0.177213	0	0	1	1	1
4246858	1	2	2	3	3	1	27	3	1	1	0.845185	0	0	1	1	1
4246991	13	2	2	3	3	2	34	3	1	2	1.24063	1	0	1	1	1
4247087	1	2	2	3	3	2	25	2	1	1	0.722103	0	0	1	1	1
4247097	1	2	2	3	3	2	26	2	1	1	0.722103	0	0	1	1	1
4247241	8	2	2	3	3	1	20	3	1	4	1.16884	0	0	1	1	1
4247244	1	2	2	3	3	2	18	2	1	1	0.722103	0	0	1	1	1
4247405	10	2	2	3	3	2	42	3	1	3	1.95258	1	0	1	1	1
4247501	10	2	2	3	3	2	25	3	1	3	1.95258	0	0	1	1	1
4247518	1	2	2	3	3	2	38	3	1	1	0.845185	1	0	1	1	1
4247539	9	2	2	3	3	2	28	3	1	5	0.763358	0	0	1	1	1
4247635	1	2	2	3	3	2	39	3	1	1	0.845185	1	0	1	1	1
4247773	1	2	2	3	3	2	23	4	1	1	0.978082	0	0	1	1	1
4247786	6	2	2	3	3	2	43	2	1	4	0.772125	1	0	1	1	1
4247795	10	2	2	3	3	1	46	2	1	3	0.427922	1	0	1	1	1
4247817	1	2	2	3	3	2	26	3	1	1	0.845185	0	0	1	1	1
4247910	1	2	2	3	3	2	23	2	1	1	0.722103	0	0	1	1	1
4247976	1	2	2	3	3	2	25	4	1	1	0.978082	0	0	1	1	1
4247978	1	2	2	3	3	1	30	1	1	1	0.722103	1	0	1	1	1
4248005	1	2	2	3	3	1	26	3	1	1	0.845185	0	0	1	1	1
4248286	17	2	2	3	3	1	21	3	1	2	1.24063	0	0	1	1	1
4248304	5	2	2	3	3	1	50	4	1	4	1.43364	1	0	1	1	1
4248375	7	2	2	3	3	1	37	3	2	2	0.0677335	1	0	1	1	1
4248408	5	2	2	3	3	2	39	3	2	4	0.181633	1	0	1	1	1
4248561	7	2	2	3	3	2	29	4	2	2	0.512101	0	0	1	1	1
4248791	17	2	2	3	3	1	25	2	1	2	0.532067	0	0	1	1	1
4246387	12	3	3	3	3	2	44	2	1	2	0.532067	1	1	1	1	1
4246433	5	3	3	3	3	1	45	3	1	4	1.64752	1	1	1	1	1
4246469	1	3	3	3	3	1	51	2	1	1	0.722103	1	1	1	1	1
4246679	1	3	3	3	3	2	52	3	1	1	0.845185	1	1	1	1	1
4246736	12	3	3	3	3	2	40	4	1	2	1.25622	1	1	1	1	1
4246769	1	3	3	3	3	2	24	2	1	1	0.722103	0	1	1	1	1
4246984	1	3	3	3	3	1	42	2	1	1	0.722103	1	1	1	1	1
4247132	10	3	3	3	3	2	22	5	1	3	1.16565	0	1	1	1	1
4247187	1	3	3	3	3	1	29	2	1	1	0.722103	0	1	1	1	1
4247245	1	3	3	3	3	2	26	2	1	1	0.722103	0	1	1	1	1
4247246	11	3	3	3	3	1	21	3	1	3	0.925112	0	1	1	1	1
4247460	1	3	3	3	3	2	35	3	1	1	0.845185	1	1	1	1	1
4247493	1	3	3	3	3	1	42	2	1	1	0.722103	1	1	1	1	1
4247560	17	3	3	3	3	2	57	3	1	2	1.24063	1	1	1	1	1
4247593	4	3	3	3	3	2	21	3	1	4	1.16884	0	1	1	1	1
4247627	1	3	3	3	3	2	42	2	1	1	0.722103	1	1	1	1	1
4247664	9	3	3	3	3	1	46	2	1	5	0.564704	1	1	1	1	1
4247918	1	3	3	3	3	1	66	2	1	1	0.722103	2	1	1	1	1
4247940	1	3	3	3	3	2	54	3	1	1	0.845185	1	1	1	1	1
4247970	1	3	3	3	3	2	52	3	1	1	0.845185	1	1	1	1	1
4248151	1	3	3	3	3	1	24	2	1	1	0.722103	0	1	1	1	1
4248224	10	3	3	3	3	2	31	3	1	3	1.95258	1	1	1	1	1
4248232	20	3	3	3	3	2	19	3	1	4	1.64752	0	1	1	1	1
4248310	7	3	3	3	3	1	20	5	2	2	2.47989	0	1	1	1	1
4248407	5	3	3	3	3	1	50	4	2	4	0.582057	1	1	1	1	1
4248521	14	3	3	3	3	2	25	3	1	5	0.763358	0	1	1	1	1
4248758	7	3	3	3	3	1	25	3	2	2	0.0677335	0	1	1	1	1
4248763	1	3	3	3	3	2	30	2	1	1	0.722103	1	1	1	1	1
4248768	1	3	3	3	3	2	26	2	1	1	0.722103	0	1	1	1	1
4248788	300	3	3	3	3	2	22	5	1	3	1.16565	0	1	1	1	1
4248873	5	3	3	3	3	2	42	5	1	4	0.797129	1	1	1	1	1
4246068	1	4	0	3	3	2	48	1	1	1	0.722103	1	0	0	0	1
4246311	12	4	0	3	3	2	18	2	1	2	0.532067	0	0	0	0	1
4246327	12	4	0	3	3	1	28	2	1	2	0.532067	0	0	0	0	1
4246347	1	4	0	3	3	1	60	1	1	1	0.722103	2	0	0	0	1
4246424	1	4	0	3	3	1	18	3	1	1	0.845185	0	0	0	0	1
4246484	1	4	0	3	3	1	23	2	1	1	0.722103	0	0	0	0	1
4246539	1	4	0	3	3	1	34	2	1	1	0.722103	1	0	0	0	1
4246543	1	4	0	3	3	2	20	4	1	1	0.978082	0	0	0	0	1
4246612	13	4	0	3	3	1	42	3	1	2	1.24063	1	0	0	0	1
4246767	14	4	0	3	3	1	18	3	2	5	0.178589	0	0	0	0	1
4246806	21	4	0	3	3	1	40	2	1	2	0.532067	1	0	0	0	1
4247092	14	4	0	3	3	2	18	5	1	5	1.55093	0	0	0	0	1
4247152	1	4	0	3	3	1	40	2	1	1	0.722103	1	0	0	0	1
4247157	1	4	0	3	3	1	65	3	1	1	0.845185	2	0	0	0	1
4247203	1	4	0	3	3	1	19	1	1	1	0.722103	0	0	0	0	1
4247276	5	4	0	3	3	2	32	4	1	4	1.41068	1	0	0	0	1
4247280	12	4	0	3	3	1	28	4	1	2	1.25622	0	0	0	0	1
4247320	1	4	0	3	3	2	31	4	1	1	0.978082	1	0	0	0	1
4247326	7	4	0	3	3	1	20	3	2	2	0.0677335	0	0	0	0	1
4247430	2	4	0	3	3	1	30	4	1	5	1.34868	1	0	0	0	1
4247437	1	4	0	3	3	1	26	5	1	1	0.689578	0	0	0	0	1
4247446	1	4	0	3	3	1	40	3	1	1	0.845185	1	0	0	0	1
4247462	1	4	0	3	3	1	20	2	1	1	0.722103	0	0	0	0	1
4247477	1	4	0	3	3	2	33	2	1	1	0.722103	1	0	0	0	1
4247492	1	4	0	3	3	2	46	3	1	1	0.845185	1	0	0	0	1
4247522	21	4	0	3	3	2	19	5	1	2	1.0725	0	0	0	0	1
4247545	17	4	0	3	3	2	45	1	1	2	0.532067	1	0	0	0	1
4247577	3	4	0	3	3	1	38	4	1	2	1.64751	1	0	0	0	1
4247596	1	4	0	3	3	1	37	4	1	1	0.978082	1	0	0	0	1
4247603	21	4	0	3	3	2	25	5	1	2	1.0725	0	0	0	0	1
4247613	10	4	0	3	3	1	26	2	1	3	0.427922	0	0	0	0	1
4247621	3	4	0	3	3	2	48	5	1	2	1.05432	1	0	0	0	1
4247647	22	4	0	3	3	1	26	2	1	5	0.564704	0	0	0	0	1
4247706	11	4	0	3	3	2	27	3	1	3	0.925112	0	0	0	0	1
4247809	1	4	0	3	3	1	18	3	1	1	0.845185	0	0	0	0	1
4247819	1	4	0	3	3	2	35	3	1	1	0.845185	1	0	0	0	1
4247853	7	4	0	3	3	2	26	3	2	2	0.0677335	0	0	0	0	1
4247868	7	4	0	3	3	1	31	3	2	5	0.178589	1	0	0	0	1
4247916	1	4	0	3	3	2	25	3	1	1	0.845185	0	0	0	0	1
4247984	16	4	0	3	3	1	35	3	1	3	0.925112	1	0	0	0	1
4248145	20	4	0	3	3	1	35	2	1	4	1.03808	1	0	0	0	1
4248156	4	4	0	3	3	1	45	3	1	4	1.16884	1	0	0	0	1
4248163	1	4	0	3	3	1	43	1	1	1	0.722103	1	0	0	0	1
4248208	300	4	0	3	3	2	18	2	1	3	0.427922	0	0	0	0	1
4248209	1	4	0	3	3	1	36	2	1	1	0.722103	1	0	0	0	1
4248245	12	4	0	3	3	1	43	3	1	2	1.24063	1	0	0	0	1
4248253	1	4	0	3	3	2	25	3	1	1	0.845185	0	0	0	0	1
4248259	1	4	0	3	3	2	42	3	1	1	0.845185	1	0	0	0	1
4248277	1	4	0	3	3	2	41	4	1	1	0.978082	1	0	0	0	1
4248279	1	4	0	3	3	1	21	3	1	1	0.845185	0	0	0	0	1
4248287	1	4	0	3	3	1	18	3	1	1	0.845185	0	0	0	0	1
4248318	14	4	0	3	3	1	42	3	1	5	0.763358	1	0	0	0	1
4248409	5	4	0	3	3	2	30	4	2	4	0.582057	1	0	0	0	1
4248423	1	4	0	3	3	2	23	3	1	1	0.845185	0	0	0	0	1
4248486	13	4	0	3	3	2	40	4	1	2	1.25622	1	0	0	0	1
4248490	4	4	0	3	3	2	19	1	1	4	0.772125	0	0	0	0	1
4248534	1	4	0	3	3	1	33	2	1	1	0.722103	1	0	0	0	1
4248535	7	4	0	3	3	2	24	3	2	2	0.0677335	0	0	0	0	1
4248549	1	4	0	3	3	1	23	4	1	1	0.978082	0	0	0	0	1
4248726	15	4	0	3	3	2	41	2	1	4	1.03808	1	0	0	0	1
4248780	15	4	0	3	3	2	27	2	1	4	1.03808	0	0	0	0	1
4248825	5	4	0	3	3	2	24	3	2	4	0.181633	0	0	0	0	1
4248826	5	4	0	3	3	1	27	3	2	4	0.181633	0	0	0	0	1
4248373	7	99		3	3	1	27	4	2	2	0.512101	0				0
4248392	17	99		3	3	1	20	3	2	2	0.151828	0				0
4248467	24	99		3	3	2	47	3	1	3	0.925112	1				0
4248468	24	99		3	3	2	45	4	1	3	0.775942	1				0
4246474	1	1	1	4	0	2	46	3	1	1	0.845185	1	0	0	1	1
4246502	14	1	1	4	0	2	59	5	1	5	1.55093	1	0	0	1	1
4246546	1	1	1	4	0	1	78	3	1	1	0.845185	2	0	0	1	1
4246823	1	1	1	4	0	1	74	3	1	1	0.845185	2	0	0	1	1
4247171	1	1	1	4	0	2	60	4	1	1	0.978082	2	0	0	1	1
4247476	5	1	1	4	0	2	60	4	1	4	1.43364	2	0	0	1	1
4247634	1	1	1	4	0	2	37	2	1	1	0.722103	1	0	0	1	1
4247644	1	1	1	4	0	2	30	4	1	1	0.978082	1	0	0	1	1
4247679	1	1	1	4	0	1	42	3	1	1	0.845185	1	0	0	1	1
4247709	7	1	1	4	0	2	72	5	1	2	1.05432	2	0	0	1	1
4247751	3	1	1	4	0	2	63	4	1	2	1.25622	2	0	0	1	1
4247768	7	1	1	4	0	2	52	5	2	2	2.47989	1	0	0	1	1
4247770	24	1	1	4	0	2	48	4	1	3	0.775942	1	0	0	1	1
4248240	7	1	1	4	0	2	46	5	2	2	2.47989	1	0	0	1	1
4248334	1	1	1	4	0	2	42	3	1	1	0.845185	1	0	0	1	1
4248374	7	1	1	4	0	2	60	5	2	2	2.47989	2	0	0	1	1
4248413	5	1	1	4	0	1	67	3	2	4	0.181633	2	0	0	1	1
4248414	5	1	1	4	0	1	43	5	2	4	3.35045	1	0	0	1	1
4248415	5	1	1	4	0	2	47	4	2	4	0.582057	1	0	0	1	1
4246549	1	2	2	4	0	2	76	3	1	1	0.845185	2	0	1	1	1
4246775	11	2	2	4	0	2	29	5	2	3	2.95351	0	0	1	1	1
4246996	1	2	2	4	0	2	61	4	1	1	0.978082	2	0	1	1	1
4247072	10	2	2	4	0	2	70	3	1	3	1.95258	2	0	1	1	1
4247286	17	2	2	4	0	1	67	5	1	2	1.0725	2	0	1	1	1
4247520	1	2	2	4	0	1	60	3	1	1	0.845185	2	0	1	1	1
4247542	17	2	2	4	0	2	60	4	1	2	1.25622	2	0	1	1	1
4247567	1	2	2	4	0	2	44	3	1	1	0.845185	1	0	1	1	1
4247821	2	2	2	4	0	1	47	2	1	5	0.564704	1	0	1	1	1
4247927	2	2	2	4	0	1	47	4	1	5	1.34868	1	0	1	1	1
4247943	2	2	2	4	0	1	49	3	1	5	0.763358	1	0	1	1	1
4248225	12	2	2	4	0	1	39	3	1	2	1.24063	1	0	1	1	1
4246373	22	3	3	4	0	2	60	3	1	5	0.763358	2	1	1	1	1
4246379	2	3	3	4	0	1	70	4	1	5	1.34868	2	1	1	1	1
4246414	3	3	3	4	0	1	73	3	2	2	0.0677335	2	1	1	1	1
4246442	22	3	3	4	0	2	62	5	1	5	1.55093	2	1	1	1	1
4246505	14	3	3	4	0	2	43	5	2	5	1.98174	1	1	1	1	1
4246572	14	3	3	4	0	2	50	5	1	5	1.55093	1	1	1	1	1
4246970	17	3	3	4	0	2	64	3	2	2	0.151828	2	1	1	1	1
4247046	11	3	3	4	0	1	58	4	1	3	0.775942	1	1	1	1	1
4247069	10	3	3	4	0	2	72	4	1	3	1.90685	2	1	1	1	1
4247151	1	3	3	4	0	2	58	2	1	1	0.722103	1	1	1	1	1
4247236	24	3	3	4	0	1	59	4	1	3	0.775942	1	1	1	1	1
4247464	9	3	3	4	0	1	57	4	1	5	1.34868	1	1	1	1	1
4247485	1	3	3	4	0	1	67	3	1	1	0.845185	2	1	1	1	1
4247515	13	3	3	4	0	2	61	5	1	2	1.0725	2	1	1	1	1
4247643	1	3	3	4	0	2	76	3	1	1	0.845185	2	1	1	1	1
4247756	3	3	3	4	0	1	41	5	1	2	1.0725	1	1	1	1	1
4247771	1	3	3	4	0	1	47	4	1	1	0.978082	1	1	1	1	1
4247913	12	3	3	4	0	2	50	5	1	2	1.0725	1	1	1	1	1
4248126	16	3	3	4	0	2	42	4	1	3	0.775942	1	1	1	1	1
4248195	9	3	3	4	0	1	44	5	2	5	1.98174	1	1	1	1	1
4248270	7	3	3	4	0	1	44	5	2	2	2.47989	1	1	1	1	1
4248479	8	3	3	4	0	1	64	5	1	4	0.797129	2	1	1	1	1
4248543	7	3	3	4	0	2	76	5	2	2	2.47989	2	1	1	1	1
4248723	17	3	3	4	0	2	58	2	1	2	0.532067	1	1	1	1	1
4248792	7	3	3	4	0	2	45	4	2	2	0.512101	1	1	1	1	1
4246350	5	4	0	4	0	2	41	5	1	4	0.797129	1	0	0	0	1
4246358	19	4	0	4	0	2	69	5	2	5	1.98174	2	0	0	0	1
4246378	300	4	0	4	0	2	53	4	2	3	0.647729	1	0	0	0	1
4246389	9	4	0	4	0	2	37	5	1	5	1.55093	1	0	0	0	1
4246390	1	4	0	4	0	2	62	3	1	1	0.845185	2	0	0	0	1
4246412	9	4	0	4	0	2	49	4	1	5	1.34868	1	0	0	0	1
4246444	19	4	0	4	0	1	70	5	2	5	1.98174	2	0	0	0	1
4246470	13	4	0	4	0	1	53	3	2	2	0.151828	1	0	0	0	1
4246506	13	4	0	4	0	1	60	4	2	2	0.627495	2	0	0	0	1
4246534	16	4	0	4	0	1	22	5	1	3	1.62678	0	0	0	0	1
4246552	1	4	0	4	0	1	70	3	1	1	0.845185	2	0	0	0	1
4246555	1	4	0	4	0	2	30	3	1	1	0.845185	1	0	0	0	1
4246625	14	4	0	4	0	2	42	5	2	5	1.98174	1	0	0	0	1
4246680	1	4	0	4	0	2	31	4	1	1	0.978082	1	0	0	0	1
4246768	14	4	0	4	0	2	33	5	1	5	1.55093	1	0	0	0	1
4246771	5	4	0	4	0	1	50	3	1	4	1.64752	1	0	0	0	1
4246796	13	4	0	4	0	2	31	3	2	2	0.151828	1	0	0	0	1
4246800	3	4	0	4	0	1	68	3	2	2	0.0677335	2	0	0	0	1
4246801	3	4	0	4	0	2	22	5	2	2	2.47989	0	0	0	0	1
4246803	3	4	0	4	0	2	55	5	2	2	2.47989	1	0	0	0	1
4246810	1	4	0	4	0	1	30	3	1	1	0.845185	1	0	0	0	1
4246873	22	4	0	4	0	1	67	5	1	5	1.55093	2	0	0	0	1
4246916	4	4	0	4	0	2	60	4	1	4	1.41068	2	0	0	0	1
4246920	1	4	0	4	0	2	28	5	1	1	0.689578	0	0	0	0	1
4246992	13	4	0	4	0	1	68	5	1	2	1.0725	2	0	0	0	1
4247093	12	4	0	4	0	1	46	5	1	2	1.0725	1	0	0	0	1
4247101	21	4	0	4	0	1	45	4	1	2	1.25622	1	0	0	0	1
4247130	1	4	0	4	0	1	19	2	1	1	0.722103	0	0	0	0	1
4247249	2	4	0	4	0	2	40	5	1	5	1.55093	1	0	0	0	1
4247287	18	4	0	4	0	2	45	5	1	4	0.797129	1	0	0	0	1
4247315	3	4	0	4	0	1	28	3	2	2	0.0677335	0	0	0	0	1
4247316	3	4	0	4	0	1	29	4	2	2	0.512101	0	0	0	0	1
4247436	1	4	0	4	0	2	71	2	1	1	0.722103	2	0	0	0	1
4247441	1	4	0	4	0	2	40	5	1	1	0.689578	1	0	0	0	1
4247444	1	4	0	4	0	2	37	5	1	1	0.689578	1	0	0	0	1
4247474	1	4	0	4	0	1	27	4	1	1	0.978082	0	0	0	0	1
4247525	11	4	0	4	0	2	45	5	2	3	2.95351	1	0	0	0	1
4247537	20	4	0	4	0	1	67	5	1	4	0.341076	2	0	0	0	1
4247543	17	4	0	4	0	1	85	3	1	2	1.24063	2	0	0	0	1
4247552	1	4	0	4	0	2	66	3	1	1	0.845185	2	0	0	0	1
4247565	1	4	0	4	0	2	75	4	1	1	0.978082	2	0	0	0	1
4247573	3	4	0	4	0	2	25	5	1	2	1.05432	0	0	0	0	1
4247604	21	4	0	4	0	2	42	3	1	2	1.24063	1	0	0	0	1
4247606	1	4	0	4	0	1	70	5	1	1	0.689578	2	0	0	0	1
4247630	11	4	0	4	0	1	52	4	2	3	1.50592	1	0	0	0	1
4247656	17	4	0	4	0	2	26	5	1	2	1.0725	0	0	0	0	1
4247666	1	4	0	4	0	2	28	3	1	1	0.845185	0	0	0	0	1
4247671	1	4	0	4	0	2	51	2	1	1	0.722103	1	0	0	0	1
4247691	13	4	0	4	0	2	32	5	1	2	1.0725	1	0	0	0	1
4247711	7	4	0	4	0	2	36	4	1	2	1.64751	1	0	0	0	1
4247714	7	4	0	4	0	1	80	5	1	2	1.05432	2	0	0	0	1
4247743	1	4	0	4	0	1	54	4	1	1	0.978082	1	0	0	0	1
4247753	3	4	0	4	0	1	69	2	1	2	0.532067	2	0	0	0	1
4247762	8	4	0	4	0	2	37	5	2	4	3.35045	1	0	0	0	1
4247772	1	4	0	4	0	2	48	4	1	1	0.978082	1	0	0	0	1
4247780	1	4	0	4	0	2	64	4	1	1	0.978082	2	0	0	0	1
4247799	11	4	0	4	0	1	26	4	1	3	0.775942	0	0	0	0	1
4247862	1	4	0	4	0	1	18	4	1	1	0.978082	0	0	0	0	1
4247883	1	4	0	4	0	2	50	4	1	1	0.978082	1	0	0	0	1
4247912	7	4	0	4	0	1	44	3	2	5	0.178589	1	0	0	0	1
4247981	20	4	0	4	0	1	80	5	1	4	0.341076	2	0	0	0	1
4247983	8	4	0	4	0	1	65	3	2	4	0.181633	2	0	0	0	1
4248004	1	4	0	4	0	2	39	4	1	1	0.978082	1	0	0	0	1
4248099	1	4	0	4	0	1	67	5	1	1	0.689578	2	0	0	0	1
4248113	8	4	0	4	0	2	33	3	1	4	1.16884	1	0	0	0	1
4248181	20	4	0	4	0	1	41	4	1	4	1.43364	1	0	0	0	1
4248190	9	4	0	4	0	2	40	5	2	5	1.98174	1	0	0	0	1
4248197	9	4	0	4	0	2	56	5	2	5	1.98174	1	0	0	0	1
4248204	1	4	0	4	0	2	36	5	1	1	0.689578	1	0	0	0	1
4248226	1	4	0	4	0	1	64	3	1	1	0.845185	2	0	0	0	1
4248239	8	4	0	4	0	2	18	3	1	4	1.16884	0	0	0	0	1
4248266	8	4	0	4	0	2	26	5	1	4	0.797129	0	0	0	0	1
4248276	16	4	0	4	0	2	52	4	1	3	0.775942	1	0	0	0	1
4248289	1	4	0	4	0	1	44	2	1	1	0.722103	1	0	0	0	1
4248406	5	4	0	4	0	1	18	5	2	4	3.35045	0	0	0	0	1
4248410	5	4	0	4	0	1	30	4	2	4	0.582057	1	0	0	0	1
4248427	8	4	0	4	0	1	35	3	1	4	1.16884	1	0	0	0	1
4248432	8	4	0	4	0	2	52	4	2	4	0.582057	1	0	0	0	1
4248444	1	4	0	4	0	1	46	3	1	1	0.845185	1	0	0	0	1
4248530	8	4	0	4	0	1	33	5	1	4	0.797129	1	0	0	0	1
4248558	8	4	0	4	0	1	53	4	1	4	1.41068	1	0	0	0	1
4248655	13	4	0	4	0	1	49	4	1	2	1.25622	1	0	0	0	1
4248686	8	4	0	4	0	2	28	3	1	4	1.16884	0	0	0	0	1
4248770	1	4	0	4	0	1	38	3	1	1	0.845185	1	0	0	0	1
4248786	300	4	0	4	0	2	62	4	1	3	1.90685	2	0	0	0	1
4248794	5	4	0	4	0	1	50	5	1	4	0.797129	1	0	0	0	1
4247237	14	99		4	0	2	40	5	2	5	1.98174	1				0
4247524	14	99		4	0	2	60	5	2	5	1.98174	2				0
4247929	24	99		4	0	1	38	5	1	3	1.62678	1				0
4247886	2	1	1	99		2	36	5	1	5	1.55093	1	0	0	1	0
4246921	14	3	3	99		1	63	5	2	5	1.98174	2	1	1	1	0
4247242	2	3	3	99		2	18	3	1	5	0.763358	0	1	1	1	0
4248159	5	3	3	99		1	22	5	1	4	0.797129	0	1	1	1	0
4248702	8	4	0	99		2	30	3	1	4	1.16884	1	0	0	0	0
4248720	8	4	0	99		1	26	4	1	4	1.41068	0	0	0	0	0
4247068	1	99		99		2	55	3	1	1	0.845185	1				0
4247698	1	99		99		1	62	2	1	1	0.722103	2				0

## Sheet: Codebook
Outcome
1	Yes, I have had neck pain once a month on average.
2	Yes, I have had neck pain once a week on average
3	Yes, I have had neck pain daily or almost daily
4	No, I have never had neck pain or have had it rarely.
99	Not specified
Oridnal_outcome
0	No, I have never had neck pain or have had it rarely.
1	Yes, I have had neck pain once a month on average.
2	Yes, I have had neck pain once a week on average
3	Yes, I have had neck pain daily or almost daily
Exposure
1	1 to <4 hours/day
2	4 to 8 hours/day
3	>8 hours/day
4	Rarely or never uses screens
99	Not specified
Ordinal_exposure
0	Rarely or never uses screens
1	1 to <4 hours/day
2	4 to 8 hours/day
3	>8 hours/day
Sex
1	Male
2	Female
Age_group
0	18 to <30
1	30 to <60
2	≥60
Socioeconomic_status
1	A
2	B
3	C
4	D
5	E
Area
1	Urban
2	Rural
Macroregion
1	Lima
2	Northern
3	Central
4	Southern
5	Eastern
Neck_pain_daily
0	No
1	Yes
Neck_pain_weekly
0	No
1	Yes
Neck_pain_monthly
0	No
1	Yes
Sub_population_regression
0	No
1	Yes
